# Supplementary material for: The genetic and biochemical basis of human leading strand synthesis
Source: Nat Commun. 2025 Dec 4;17:412. doi: 10.1038/s41467-025-67107-7 (PMC12796321; doi:10.1038/s41467-025-67107-7)
Supplement: Supplementary file 3 — Supplementary Data 1 [file 41467_2025_67107_MOESM3_ESM.xlsx]

## Sheet: helaD6
id	num	neg|score	neg|p-value	neg|fdr	neg|rank	neg|goodsgrna	neg|lfc	pos|score	pos|p-value	pos|fdr	pos|rank	pos|goodsgrna	pos|lfc
CCNF	3	9.4588e-09	2.5947e-07	0.00495	1	3	-1.0885	1	1	1	19079	0	-1.0885
CHKA	3	3.0923e-07	7.7842e-07	0.00495	3	3	-1.7023	1	1	1	19077	0	-1.7023
PPCDC	3	2.8596e-07	7.7842e-07	0.00495	2	3	-1.2523	1	1	1	19078	0	-1.2523
IREB2	3	6.3768e-07	1.8163e-06	0.008663	4	3	-1.8155	1	1	1	19076	0	-1.8155
USP37	3	8.0529e-07	2.3353e-06	0.008911	5	3	-1.5999	1	1	1	19075	0	-1.5999
CHTF8	3	1.0694e-06	3.3732e-06	0.010726	6	3	-2.4677	1	1	1	19074	0	-2.4677
GCLC	3	3.1649e-06	9.6005e-06	0.026167	7	3	-2.3506	1	1	1	19073	0	-2.3506
ALS2CL	3	4.138e-06	1.2714e-05	0.030322	8	2	-0.67139	0.94559	0.9458	1	17653	0	-0.67139
NCOA4	3	6.6156e-06	2.2574e-05	0.047855	9	3	-1.488	0.99999	0.99999	1	19072	0	-1.488
FLVCR1	3	8.8085e-06	3.1915e-05	0.060891	10	2	-1.3111	0.023289	0.059582	0.823137	1369	1	-1.3111
VCX3A	3	1.4068e-05	4.7484e-05	0.078795	11	2	-0.80032	0.43029	0.48972	1	8917	1	-0.80032
AP2A1	3	1.4986e-05	4.9559e-05	0.078795	12	3	-1.4064	0.9982	0.99825	1	18992	0	-1.4064
ZNF511	3	2.5117e-05	8.0696e-05	0.096389	14	3	-0.65439	0.99997	0.99998	1	19070	0	-0.65439
COPS7A	3	2.6024e-05	8.2253e-05	0.096389	15	3	-0.82878	0.99997	0.99998	1	19069	0	-0.82878
RECQL4	3	2.6109e-05	8.2772e-05	0.096389	16	3	-1.5689	0.99979	0.99978	1	19056	0	-1.5689
FAAP24	3	2.7376e-05	8.5886e-05	0.096389	17	3	-0.94492	0.99997	0.99998	1	19068	0	-0.94492
ACADS	3	3.6717e-05	0.00011443	0.121287	18	3	-0.70065	0.99996	0.99997	1	19067	0	-0.70065
CHTF18	3	4.2729e-05	0.00013415	0.134706	19	3	-1.3699	0.99996	0.99996	1	19066	0	-1.3699
HIST1H1D	3	5.4223e-05	0.00016477	0.157178	20	3	-0.67942	0.99995	0.99995	1	19065	0	-0.67942
TMEM63A	3	6.1023e-05	0.00019071	0.173267	21	3	-0.92139	0.99968	0.99967	1	19049	0	-0.92139
TMEM210	3	6.6923e-05	0.00020836	0.180693	22	3	-0.73725	0.99993	0.99993	1	19064	0	-0.73725
PRICKLE4	3	7.8326e-05	0.00024105	0.191356	23	2	-0.57866	0.83074	0.83076	1	15318	0	-0.57866
SPAG4	3	8.2747e-05	0.00025143	0.191356	24	3	-0.67417	0.99992	0.99991	1	19063	0	-0.67417
ADRA1D	3	8.6266e-05	0.00025766	0.191356	25	3	-0.78014	0.99991	0.99991	1	19062	0	-0.78014
FCHO2	3	8.7314e-05	0.00026077	0.191356	26	3	-1.2065	0.99978	0.99977	1	19053	0	-1.2065
SEPHS1	3	0.00010513	0.00032616	0.216667	27	3	-1.0855	0.99989	0.99989	1	19061	0	-1.0855
DYNC1LI2	3	0.00010682	0.00033083	0.216667	28	2	-0.81202	0.86774	0.86779	1	16053	0	-0.81202
STK10	3	0.00010744	0.00033239	0.216667	29	2	-0.66457	0.56578	0.58438	1	10659	1	-0.66457
RNF44	3	0.00010994	0.00034069	0.216667	30	3	-0.65312	0.97123	0.97139	1	18263	0	-0.65312
PPCS	3	0.00013033	0.00039673	0.231173	32	3	-0.86339	0.99263	0.99275	1	18815	0	-0.86339
GLP1R	3	0.00016179	0.00049222	0.270014	34	3	-0.58791	0.99984	0.99984	1	19058	0	-0.58791
RMDN3	3	0.00016319	0.00049533	0.270014	35	3	-0.53671	0.99984	0.99984	1	19057	0	-0.53671
FANCM	3	0.00021533	0.00063856	0.314728	37	3	-1.3128	0.99978	0.99978	1	19055	0	-1.3128
TSC2	3	0.00021567	0.00064012	0.314728	38	3	-0.65167	0.99787	0.99792	1	18975	0	-0.65167
MED16	3	0.00022082	0.00065725	0.314728	39	3	-0.84461	0.99978	0.99978	1	19054	0	-0.84461
LRRC57	3	0.00022188	0.00065984	0.314728	40	3	-0.80239	0.97804	0.97819	1	18421	0	-0.80239
CFLAR	3	0.00027268	0.00080774	0.375875	41	3	-0.91784	0.99973	0.99972	1	19052	0	-0.91784
SZT2	3	0.00028	0.00083057	0.377298	42	3	-0.58933	0.99972	0.99971	1	19051	0	-0.58933
SHISA4	3	0.0003011	0.00088714	0.384676	44	3	-0.58883	0.99578	0.99588	1	18905	0	-0.58883
LCN8	3	0.00032811	0.0009738	0.401737	45	3	-0.62085	0.99967	0.99967	1	19048	0	-0.62085
C12orf49	3	0.00034426	0.0010236	0.401737	46	3	-0.88611	0.99966	0.99965	1	19047	0	-0.88611
SRSF11	3	0.00035079	0.0010454	0.401737	47	3	-1.0789	0.99601	0.99611	1	18918	0	-1.0789
SCAMP1	3	0.00035176	0.0010491	0.401737	48	3	-0.69476	0.99965	0.99964	1	19046	0	-0.69476
PPP1R1C	3	0.00036323	0.0010771	0.401737	49	2	-0.5517	0.93077	0.93089	1	17352	0	-0.5517
OR1B1	3	0.0003684	0.0010937	0.401737	50	3	-0.60123	0.99963	0.99962	1	19045	0	-0.60123
TM2D3	3	0.00036895	0.0010947	0.401737	51	2	-0.54571	0.1557	0.25319	1	4723	1	-0.54571
PI16	3	0.00043095	0.0012738	0.433964	56	3	-0.61393	0.99957	0.99957	1	19042	0	-0.61393
ATG14	3	0.00046789	0.0013879	0.439425	58	2	-0.76961	0.2749	0.39781	1	7291	1	-0.76961
MST1R	3	0.00047178	0.0013967	0.439425	59	2	-0.89781	0.59786	0.60975	1	11122	1	-0.89781
TNFRSF10D	3	0.00048104	0.0014175	0.439425	60	3	-0.56416	0.99952	0.99952	1	19040	0	-0.56416
GDF3	3	0.00051784	0.0015068	0.439425	63	3	-0.57753	0.99948	0.99948	1	19038	0	-0.57753
SMIM3	3	0.00052789	0.0015337	0.439425	64	2	-0.63396	0.89982	0.89994	1	16739	0	-0.63396
CRYGD	3	0.00054449	0.001583	0.439425	65	2	-0.74021	0.78113	0.78126	1	14352	0	-0.74021
RABL2B	3	0.00055289	0.0016074	0.439425	68	2	-0.59434	0.95763	0.9579	1	17934	0	-0.59434
STEAP3	3	0.00055852	0.0016251	0.439425	69	2	-0.85984	0.18023	0.28547	1	5294	1	-0.85984
ZC3H14	3	0.00056277	0.0016344	0.439425	70	2	-0.84316	0.14159	0.23471	1	4417	1	-0.84316
PRF1	3	0.00057037	0.0016583	0.439425	72	3	-0.50866	0.99943	0.99944	1	19036	0	-0.50866
MARCO	3	0.00058304	0.0016967	0.443442	73	3	-0.57353	0.99942	0.99943	1	19035	0	-0.57353
KRTAP1-3	2	0.00095711	0.0017979	0.451342	98	2	-0.76312	0.99558	0.99544	1	18894	0	-0.76312
UBE2C	3	0.00065709	0.0019079	0.460157	78	3	-0.93705	0.99904	0.99906	1	19026	0	-0.93705
CPLX2	3	0.00067558	0.0019588	0.460157	79	3	-0.51839	0.98033	0.98045	1	18486	0	-0.51839
WDR4	3	0.00068626	0.0019826	0.460157	81	3	-0.53803	0.99931	0.99932	1	19033	0	-0.53803
PCDHB16	3	0.00069319	0.0020018	0.460157	82	3	-0.69147	0.99931	0.99932	1	19032	0	-0.69147
VPS45	3	0.00072773	0.0020963	0.47053	84	3	-1.2217	0.99434	0.99444	1	18855	0	-1.2217
ABO	3	0.00081721	0.0023449	0.499175	87	2	-1.0241	0.77447	0.77467	1	14222	0	-1.0241
KCTD20	3	0.00082233	0.0023547	0.499175	89	2	-0.75369	0.78524	0.78532	1	14428	0	-0.75369
MROH5	3	0.0008334	0.0023822	0.499456	90	3	-0.50842	0.99917	0.99918	1	19030	0	-0.50842
ZFP62	3	0.0008709	0.0024922	0.516842	91	2	-0.65106	0.42745	0.4879	1	8883	1	-0.65106
CLINT1	3	0.00088387	0.002527	0.517853	92	3	-0.54887	0.99912	0.99913	1	19029	0	-0.54887
RNLS	3	0.00089207	0.0025514	0.517853	93	3	-0.69209	0.99911	0.99912	1	19028	0	-0.69209
OARD1	3	0.00091354	0.0026152	0.524311	94	3	-0.89906	0.99185	0.99197	1	18797	0	-0.89906
POSTN	3	0.00094586	0.0027097	0.524311	95	3	-0.71288	0.99905	0.99907	1	19027	0	-0.71288
CPNE6	3	0.00094632	0.0027123	0.524311	96	2	-0.58297	0.62576	0.63274	1	11531	1	-0.58297
NPRL2	3	0.00094999	0.0027227	0.524311	97	3	-0.54731	0.99513	0.99525	1	18877	0	-0.54731
HIST1H1A	3	0.00097073	0.0027688	0.524311	100	3	-0.53898	0.99903	0.99905	1	19025	0	-0.53898
ANKRD34B	3	0.00097278	0.0027756	0.524311	101	3	-0.62931	0.99903	0.99905	1	19024	0	-0.62931
R3HDML	3	0.0010431	0.0029816	0.535335	104	3	-0.57886	0.99896	0.99898	1	19022	0	-0.57886
KLF12	3	0.0010501	0.0030044	0.535335	105	3	-0.74713	0.99895	0.99897	1	19021	0	-0.74713
SQRDL	3	0.0010691	0.0030537	0.535335	107	3	-0.66014	0.9732	0.97334	1	18319	0	-0.66014
CCP110	3	0.0011084	0.0031617	0.538587	112	2	-0.91407	0.53055	0.55808	1	10167	1	-0.91407
FUOM	3	0.0011424	0.0032587	0.550206	113	2	-0.62839	0.85093	0.85091	1	15702	0	-0.62839
PSME2	3	0.0012044	0.0034284	0.562913	114	3	-0.54885	0.9988	0.99883	1	19017	0	-0.54885
CATSPER3	3	0.0012097	0.0034435	0.562913	116	3	-0.62363	0.99879	0.99882	1	19015	0	-0.62363
BDKRB1	3	0.0012284	0.0034964	0.562913	118	3	-0.54986	0.98785	0.98802	1	18687	0	-0.54986
TEN1	3	0.0012409	0.0035307	0.562913	119	2	-0.858	0.87865	0.87873	1	16279	0	-0.858
DYNLL1	3	0.0012788	0.0036298	0.563404	122	2	-0.85955	0.66646	0.66829	1	12166	1	-0.85955
GJD4	3	0.0013002	0.0036884	0.563404	124	2	-0.50171	0.29548	0.40913	1	7472	1	-0.50171
RSPO1	3	0.0013316	0.0037756	0.563404	126	3	-0.54832	0.99867	0.99871	1	19012	0	-0.54832
ADAMTS5	3	0.0013718	0.0038815	0.564244	130	3	-0.55366	0.99863	0.99867	1	19009	0	-0.55366
FAM222A	3	0.001401	0.003951	0.566776	132	3	-0.60695	0.9986	0.99864	1	19008	0	-0.60695
RTL1	3	0.001441	0.0040569	0.577619	133	2	-0.73031	0.88148	0.88155	1	16340	0	-0.73031
CNOT6	3	0.001454	0.0041005	0.579501	134	3	-0.66195	0.99855	0.99858	1	19007	0	-0.66195
IRX1	3	0.0014865	0.0041887	0.579517	136	2	-0.65503	0.47853	0.52152	1	9510	1	-0.65503
GSS	3	0.0014993	0.0042349	0.579517	138	3	-0.8338	0.9985	0.99854	1	19005	0	-0.8338
FLT4	3	0.0015296	0.0043252	0.579517	140	3	-0.68098	0.99847	0.99851	1	19004	0	-0.68098
ADAM15	3	0.0016103	0.0045634	0.582291	147	2	-0.60813	0.81432	0.81425	1	14999	0	-0.60813
WDR83	3	0.0016136	0.0045743	0.582291	148	3	-0.63849	0.99839	0.99843	1	19000	0	-0.63849
VEGFA	3	0.0016318	0.0046319	0.582291	149	3	-0.59159	0.99742	0.99746	1	18965	0	-0.59159
HEMK1	3	0.0016342	0.0046365	0.582291	150	2	-0.80216	0.71009	0.7102	1	12965	0	-0.80216
TNFRSF10B	3	0.0016564	0.004691	0.582291	152	3	-0.5587	0.99834	0.99839	1	18999	0	-0.5587
SMTNL2	3	0.0017449	0.0049365	0.582291	157	3	-0.51251	0.99826	0.9983	1	18995	0	-0.51251
LARP1	3	0.0017463	0.0049401	0.582291	158	2	-1.3882	0.91843	0.91853	1	17104	0	-1.3882
UBE2S	3	0.0017907	0.0050657	0.582291	162	3	-0.60189	0.99821	0.99826	1	18994	0	-0.60189
PNPLA4	3	0.001793	0.005074	0.582291	163	3	-0.53281	0.99821	0.99825	1	18993	0	-0.53281
SLC25A27	3	0.0018023	0.0050968	0.582291	166	3	-0.58848	0.9982	0.99825	1	18990	0	-0.58848
KIAA1161	3	0.0018712	0.0052894	0.591541	169	3	-0.61073	0.99813	0.99818	1	18988	0	-0.61073
MTF1	3	0.0018759	0.0053018	0.591541	170	3	-0.61112	0.99812	0.99818	1	18987	0	-0.61112
SYNJ2	3	0.0019345	0.0054648	0.599205	174	3	-0.55074	0.99647	0.99655	1	18931	0	-0.55074
COQ5	3	0.0019803	0.0055904	0.599205	178	3	-0.59061	0.99802	0.99808	1	18984	0	-0.59061
PRUNE	3	0.0020259	0.0057118	0.599476	181	3	-0.57181	0.99797	0.99804	1	18982	0	-0.57181
AMBN	3	0.0020748	0.0058369	0.599476	184	3	-0.77528	0.99793	0.99799	1	18980	0	-0.77528
DRP2	3	0.0021157	0.0059422	0.599476	187	2	-0.72882	0.85929	0.85932	1	15872	0	-0.72882
CTC1	3	0.0021655	0.0060844	0.604605	192	3	-0.67938	0.989	0.98912	1	18712	0	-0.67938
LCE5A	3	0.0021843	0.0061321	0.606192	193	2	-0.70903	0.92875	0.9289	1	17311	0	-0.70903
RNF112	3	0.0021978	0.0061716	0.606946	194	3	-0.9614	0.9978	0.99786	1	18974	0	-0.9614
VPS11	3	0.0022344	0.0062738	0.610438	196	3	-0.94653	0.9887	0.98882	1	18706	0	-0.94653
TCERG1	3	0.0022945	0.006429	0.610438	200	3	-0.80335	0.99771	0.99776	1	18971	0	-0.80335
ALS2CR12	3	0.0022954	0.0064311	0.610438	201	3	-0.65607	0.9977	0.99776	1	18970	0	-0.65607
BCL2	3	0.0023127	0.0064892	0.612906	202	3	-0.56706	0.99769	0.99774	1	18969	0	-0.56706
REEP2	3	0.0023563	0.0066153	0.61514	203	2	-0.59404	0.88573	0.88582	1	16434	0	-0.59404
RABEPK	3	0.002408	0.0067393	0.61514	208	3	-0.54954	0.99759	0.99763	1	18967	0	-0.54954
PRRX1	3	0.0024141	0.0067569	0.61514	209	3	-0.68085	0.98774	0.9879	1	18683	0	-0.68085
SYNCRIP	3	0.0024262	0.0067839	0.61514	210	2	-0.82325	0.66991	0.6714	1	12222	1	-0.82325
FMNL3	3	0.0024549	0.0068639	0.61514	211	2	-0.77014	0.59252	0.6054	1	11044	1	-0.77014
ERCC1	3	0.002505	0.0070024	0.617529	215	3	-0.65666	0.99749	0.99753	1	18966	0	-0.65666
PSD3	3	0.002505	0.0070024	0.617529	214	2	-0.54318	0.76236	0.76265	1	13992	0	-0.54318
FANCL	3	0.0025198	0.0070382	0.617529	216	2	-0.85668	0.51821	0.5492	1	9988	1	-0.85668
PELI2	3	0.0025317	0.007073	0.617529	217	2	-0.53146	0.95304	0.95335	1	17831	0	-0.53146
CHRNA5	3	0.0025436	0.0071078	0.617529	218	2	-0.54163	0.90974	0.90985	1	16928	0	-0.54163
GRSF1	3	0.0025495	0.0071207	0.617529	219	2	-0.57468	0.73004	0.73022	1	13380	0	-0.57468
FAM179B	3	0.0026307	0.0073434	0.618472	222	2	-0.60767	0.83993	0.83997	1	15485	0	-0.60767
TSC1	3	0.0026868	0.0074902	0.618472	226	3	-0.56689	0.98839	0.98854	1	18700	0	-0.56689
CAPN15	3	0.0026886	0.0074964	0.618472	228	2	-0.59963	0.43305	0.49146	1	8957	1	-0.59963
CTPS1	3	0.0027009	0.0075302	0.618472	230	2	-1.2051	0.94837	0.94859	1	17728	0	-1.2051
DGKD	3	0.0027502	0.0076677	0.622519	234	2	-0.53394	0.88786	0.88797	1	16491	0	-0.53394
KCNK15	3	0.0027688	0.007716	0.622614	235	3	-0.56429	0.99234	0.99245	1	18808	0	-0.56429
RBM22	3	0.0028156	0.0078447	0.625262	237	2	-0.95496	0.86542	0.86545	1	16010	0	-0.95496
CAMK2A	3	0.0028282	0.0078789	0.625262	239	2	-0.51997	0.29254	0.40748	1	7449	1	-0.51997
CASP8	3	0.0028913	0.0080631	0.627149	241	2	-0.60629	0.92703	0.92714	1	17268	0	-0.60629
CDSN	3	0.0029009	0.0080953	0.627149	242	2	-0.55081	0.72287	0.72304	1	13235	0	-0.55081
PCDHB7	3	0.0029146	0.0081332	0.627149	244	3	-0.65984	0.99709	0.99713	1	18955	0	-0.65984
RNASEH2B	3	0.0029381	0.0081908	0.627149	247	3	-0.62634	0.99706	0.99711	1	18954	0	-0.62634

## Sheet: rpeD14
id	num	neg|score	neg|p-value	neg|fdr	neg|rank	neg|goodsgrna	neg|lfc	pos|score	pos|p-value	pos|fdr	pos|rank	pos|goodsgrna	pos|lfc
PKMYT1	3	3.3207e-08	2.5949e-07	0.002475	1	3	-1.2206	1	1	1	19078	0	-1.2206
RAB40AL	3	1.3643e-07	2.5949e-07	0.002475	2	3	-0.64822	1	1	1	19077	0	-0.64822
PLXNB2	3	1.209e-06	4.4113e-06	0.028053	3	3	-0.99647	1	1	1	19076	0	-0.99647
SIVA1	3	5.3271e-06	1.7905e-05	0.068317	5	3	-1.5054	0.99999	0.99999	1	19074	0	-1.5054
TMEM191B	3	4.7588e-06	1.6348e-05	0.068317	4	3	-0.8213	1	1	1	19075	0	-0.8213
TGFBR1	3	6.8946e-06	2.3094e-05	0.073432	6	3	-1.3267	0.99999	0.99999	1	19073	0	-1.3267
IFT20	3	8.4142e-06	2.8803e-05	0.078501	7	3	-1.068	0.99999	0.99999	1	19072	0	-1.068
NF1	3	9.5546e-06	3.5031e-05	0.08354	8	3	-0.91299	0.99815	0.9982	1	18982	0	-0.91299
PFN1	3	1.6136e-05	5.3195e-05	0.100248	9	3	-2.4176	0.99998	0.99998	1	19071	0	-2.4176
EFR3A	3	1.898e-05	6.046e-05	0.100248	11	3	-1.8026	0.99962	0.99962	1	19048	0	-1.8026
FZR1	3	1.866e-05	5.9423e-05	0.100248	10	3	-1.191	0.99998	0.99998	1	19070	0	-1.191
CS	3	2.0044e-05	6.3055e-05	0.100248	12	3	-1.1756	0.99755	0.99759	1	18966	0	-1.1756
CNOT11	3	2.4591e-05	7.8625e-05	0.112801	13	3	-1.9718	0.99513	0.99526	1	18883	0	-1.9718
SAMD13	3	2.6132e-05	8.2776e-05	0.112801	14	2	-0.64455	0.90169	0.90178	1	16818	0	-0.64455
SNRK	3	3.7249e-05	0.00011677	0.139233	16	2	-1.1492	0.18672	0.29721	1	5385	1	-1.1492
FEV	3	3.6987e-05	0.00011547	0.139233	15	3	-0.54065	0.99996	0.99997	1	19069	0	-0.54065
HOOK2	3	5.2438e-05	0.00015958	0.179091	17	3	-0.6309	0.99995	0.99995	1	19068	0	-0.6309
HSPA2	3	6.16e-05	0.0001928	0.204345	18	3	-0.71695	0.99991	0.9999	1	19067	0	-0.71695
ZHX3	3	7.0392e-05	0.00021823	0.219125	19	2	-0.9538	0.56028	0.59329	1	10730	1	-0.9538
CBFB	3	8.8029e-05	0.00026234	0.250248	20	3	-0.59616	0.97464	0.9748	1	18362	0	-0.59616
CHTF18	3	0.00014105	0.00042789	0.263334	31	3	-2.1754	0.99752	0.99755	1	18964	0	-2.1754
PSENEN	3	0.00013484	0.00040869	0.263334	28	3	-1.3036	0.99987	0.99986	1	19062	0	-1.3036
SPEN	3	0.00010025	0.00030542	0.263334	22	3	-1.0284	0.9999	0.9999	1	19065	0	-1.0284
TFPT	3	0.00011783	0.00036198	0.263334	23	3	-0.92276	0.98993	0.99006	1	18733	0	-0.92276
MMP9	3	0.00013751	0.0004144	0.263334	29	3	-0.88641	0.9996	0.9996	1	19045	0	-0.88641
CAMKK2	3	0.00013262	0.00040454	0.263334	27	2	-0.82164	0.9478	0.94803	1	17790	0	-0.82164
BAK1	3	0.00013999	0.00042322	0.263334	30	3	-0.7948	0.99986	0.99986	1	19061	0	-0.7948
EIF3K	3	0.00011864	0.00036406	0.263334	24	3	-0.75922	0.99988	0.99988	1	19064	0	-0.75922
CLEC3B	3	0.00012441	0.00037911	0.263334	25	3	-0.74802	0.99988	0.99987	1	19063	0	-0.74802
HCAR1	3	9.901e-05	0.00030126	0.263334	21	3	-0.58797	0.9999	0.9999	1	19066	0	-0.58797
RFX1	3	0.00014994	0.00046007	0.274288	32	3	-0.55495	0.99985	0.99985	1	19060	0	-0.55495
GGNBP2	3	0.00016346	0.00049588	0.278247	34	3	-1.6991	0.99984	0.99984	1	19059	0	-1.6991
THAP4	3	0.0001625	0.00049432	0.278247	33	2	-0.96291	0.85836	0.85838	1	15878	0	-0.96291
ARL4C	3	0.00017809	0.00053844	0.291117	35	3	-1.006	0.99982	0.99982	1	19058	0	-1.006
TIPRL	3	0.00019288	0.0005758	0.295076	37	3	-1.729	0.99681	0.99687	1	18937	0	-1.729
C11orf98	3	0.00019961	0.00058774	0.295076	38	3	-0.71776	0.99824	0.99829	1	18987	0	-0.71776
MFHAS1	3	0.00023765	0.00070503	0.337962	39	3	-0.67659	0.99976	0.99975	1	19057	0	-0.67659
DUSP4	3	0.00024067	0.00071177	0.337962	40	3	-0.62258	0.99976	0.99975	1	19056	0	-0.62258
IQSEC3	3	0.00024518	0.0007263	0.337962	41	3	-0.5272	0.94871	0.94893	1	17811	0	-0.5272
BRAP	3	0.00025343	0.00074966	0.340523	42	3	-1.3271	0.99975	0.99974	1	19055	0	-1.3271
SERPINB8	3	0.00026858	0.0007974	0.344744	43	3	-1.1999	0.99973	0.99972	1	19054	0	-1.1999
ATP6V0A1	3	0.00028418	0.00084048	0.344744	46	2	-1.0732	0.86872	0.86879	1	16100	0	-1.0732
ZBED4	3	0.00028317	0.00083892	0.344744	45	3	-1.0446	0.97761	0.97777	1	18424	0	-1.0446
ARHGAP5	3	0.00026922	0.00079896	0.344744	44	3	-0.86004	0.99875	0.99879	1	19007	0	-0.86004
PPP2CA	3	0.0002981	0.00087784	0.347848	48	3	-1.5937	0.9997	0.99969	1	19053	0	-1.5937
CEACAM16	3	0.00030492	0.00089341	0.347848	49	3	-0.6527	0.9997	0.99969	1	19052	0	-0.6527
FAHD2B	3	0.00031256	0.00092351	0.352376	50	3	-0.60583	0.99969	0.99968	1	19051	0	-0.60583
DOCK5	3	0.00033038	0.00097956	0.352606	53	3	-1.2722	0.99963	0.99962	1	19049	0	-1.2722
PIF1	3	0.00032971	0.00097697	0.352606	52	3	-0.87791	0.99967	0.99967	1	19050	0	-0.87791
ESRP1	3	0.00038051	0.0011244	0.397231	54	3	-0.5698	0.99962	0.99962	1	19047	0	-0.5698
CHTF8	3	0.00039552	0.0011622	0.40315	55	3	-2.2026	0.9996	0.9996	1	19046	0	-2.2026
KRTAP5-10	3	0.00040374	0.001184	0.403377	56	3	-0.55302	0.95038	0.95063	1	17840	0	-0.55302
CHUK	3	0.00049265	0.0014456	0.434947	62	3	-0.97976	0.99951	0.99951	1	19040	0	-0.97976
YWHAE	3	0.00045712	0.0013527	0.434947	59	3	-0.90069	0.99953	0.99953	1	19043	0	-0.90069
STX7	3	0.00045394	0.0013491	0.434947	58	3	-0.66902	0.99955	0.99954	1	19044	0	-0.66902
TMEM233	3	0.00049986	0.0014591	0.434947	64	3	-0.60171	0.9995	0.9995	1	19039	0	-0.60171
PTHLH	3	0.00049642	0.0014518	0.434947	63	3	-0.53877	0.95781	0.95808	1	17994	0	-0.53877
FCGRT	3	0.00048843	0.0014337	0.434947	61	3	-0.52898	0.99951	0.99951	1	19041	0	-0.52898
TMEM38A	3	0.0005088	0.0014871	0.436481	65	3	-0.59606	0.99949	0.99949	1	19038	0	-0.59606
ECEL1	3	0.00055794	0.0016246	0.462613	67	3	-0.77053	0.99944	0.99945	1	19037	0	-0.77053
NEURL1	3	0.00062493	0.0018167	0.46264	74	3	-0.85809	0.96028	0.96056	1	18054	0	-0.85809
NIN	3	0.00060939	0.0017648	0.46264	72	3	-0.73693	0.99939	0.99941	1	19033	0	-0.73693
SAG	3	0.00062568	0.0018187	0.46264	75	3	-0.71685	0.99937	0.99939	1	19032	0	-0.71685
RABEP1	3	0.00059043	0.001717	0.46264	69	3	-0.66695	0.99941	0.99942	1	19035	0	-0.66695
FAM220A	3	0.00059781	0.0017378	0.46264	70	3	-0.64838	0.9994	0.99942	1	19034	0	-0.64838
CCND2	3	0.00061748	0.0017954	0.46264	73	2	-0.59765	0.77959	0.77973	1	14285	0	-0.59765
ACADVL	3	0.00057547	0.001674	0.46264	68	3	-0.52865	0.99942	0.99944	1	19036	0	-0.52865
INS-IGF2	3	0.0006548	0.0019023	0.471326	77	3	-0.63787	0.99935	0.99936	1	19031	0	-0.63787
TMEM222	3	0.00069238	0.0020009	0.489401	78	3	-0.60998	0.97596	0.97615	1	18393	0	-0.60998
CALHM3	3	0.00071237	0.0020481	0.494611	79	3	-0.5506	0.99929	0.9993	1	19030	0	-0.5506
NFRKB	3	0.00073129	0.0021089	0.502908	80	3	-1.1546	0.99927	0.99928	1	19029	0	-1.1546
RAD9A	3	0.00076357	0.0021986	0.511531	82	3	-3.6899	0.99924	0.99924	1	19027	0	-3.6899
KCNA6	3	0.00075791	0.0021851	0.511531	81	3	-0.63807	0.99924	0.99925	1	19028	0	-0.63807
TSKS	3	0.00077896	0.0022412	0.51515	83	3	-0.67375	0.99922	0.99923	1	19026	0	-0.67375
SPRED2	3	0.00079724	0.002291	0.520332	84	3	-0.50494	0.9992	0.99921	1	19025	0	-0.50494
ZCCHC13	3	0.00089586	0.0025609	0.538842	90	3	-0.58127	0.9991	0.99912	1	19022	0	-0.58127
OTX1	3	0.00089295	0.0025547	0.538842	89	3	-0.57756	0.99911	0.99912	1	19023	0	-0.57756
IFNA21	3	0.00086277	0.002468	0.538842	87	3	-0.56104	0.99914	0.99915	1	19024	0	-0.56104
MACROD1	3	0.00089927	0.0025702	0.538842	91	3	-0.55633	0.9991	0.99911	1	19021	0	-0.55633
MEF2BNB-MEF2B	3	0.0008919	0.002551	0.538842	88	3	-0.52044	0.99868	0.99872	1	19004	0	-0.52044
TNS3	3	0.00092235	0.0026372	0.540988	93	3	-0.67984	0.99908	0.99909	1	19020	0	-0.67984
NCOA4	3	0.00094063	0.0026922	0.546398	94	3	-1.1769	0.99302	0.99316	1	18824	0	-1.1769
CEND1	3	0.00095441	0.0027316	0.548525	95	3	-0.59084	0.99905	0.99907	1	19019	0	-0.59084
EME1	3	0.00098616	0.0028089	0.552465	97	3	-0.59807	0.99901	0.99903	1	19018	0	-0.59807
LRRC41	3	0.0010276	0.0029304	0.559059	100	3	-0.676	0.99897	0.999	1	19016	0	-0.676
STK17A	3	0.0010181	0.0029044	0.559059	98	3	-0.53266	0.99898	0.999	1	19017	0	-0.53266
TCTN2	3	0.0010458	0.0029927	0.565288	101	3	-0.7418	0.99895	0.99898	1	19015	0	-0.7418
ITGA2B	3	0.0011004	0.0031447	0.573193	103	3	-0.93057	0.98096	0.98109	1	18500	0	-0.93057
ARIH2OS	3	0.0011064	0.0031587	0.573193	105	2	-0.74395	0.54199	0.58077	1	10501	1	-0.74395
MIPOL1	3	0.0011293	0.0032148	0.573193	107	3	-0.73447	0.99887	0.9989	1	19012	0	-0.73447
PTPRJ	3	0.001089	0.0031138	0.573193	102	3	-0.7013	0.99891	0.99894	1	19014	0	-0.7013
EDNRA	3	0.0011017	0.0031463	0.573193	104	3	-0.51463	0.9989	0.99892	1	19013	0	-0.51463
TMEM41B	3	0.0011423	0.0032584	0.575587	108	2	-0.96393	0.86618	0.86622	1	16044	0	-0.96393
ACTN1	3	0.0011834	0.003372	0.579565	111	3	-0.63011	0.99882	0.99885	1	19010	0	-0.63011
ETV7	3	0.0011723	0.0033409	0.579565	109	3	-0.62266	0.99883	0.99886	1	19011	0	-0.62266
SPRY2	3	0.0012242	0.0034821	0.58291	113	3	-0.67137	0.99878	0.99881	1	19008	0	-0.67137
DIO3	3	0.0012347	0.0035137	0.58291	115	3	-0.52745	0.96433	0.96455	1	18140	0	-0.52745
SETD2	3	0.0013186	0.0037452	0.591898	119	3	-1.3606	0.99868	0.99872	1	19005	0	-1.3606
EAPP	3	0.0013176	0.0037426	0.591898	118	3	-1.3378	0.99704	0.99708	1	18942	0	-1.3378
GNA12	3	0.0013677	0.0038718	0.591898	124	3	-1.0587	0.99762	0.99766	1	18969	0	-1.0587
UBR2	3	0.0013458	0.0038147	0.591898	121	2	-0.92797	0.8878	0.88791	1	16526	0	-0.92797
ARL5A	3	0.0013331	0.0037794	0.591898	120	3	-0.87824	0.99867	0.99871	1	19003	0	-0.87824
RFX3	3	0.0013484	0.0038194	0.591898	122	3	-0.73043	0.99865	0.9987	1	19002	0	-0.73043
CPLX3	3	0.0013625	0.0038583	0.591898	123	3	-0.55293	0.99864	0.99868	1	19001	0	-0.55293
CPNE9	3	0.0012961	0.0036793	0.591898	117	3	-0.54933	0.9987	0.99874	1	19006	0	-0.54933
KRTAP19-4	3	0.0013734	0.0038837	0.591898	125	3	-0.50573	0.99863	0.99867	1	19000	0	-0.50573
MNT	3	0.0014345	0.0040415	0.592057	129	2	-0.62802	0.79404	0.79417	1	14580	0	-0.62802
ZNF836	3	0.0014435	0.0040654	0.592057	131	2	-0.59778	0.82926	0.82923	1	15264	0	-0.59778
FAM86C1	3	0.0014001	0.0039481	0.592057	127	3	-0.52543	0.9986	0.99864	1	18999	0	-0.52543
KLF7	3	0.0014978	0.0042283	0.599963	134	3	-0.6711	0.9985	0.99854	1	18996	0	-0.6711
OTOP3	3	0.0015028	0.0042455	0.599963	135	2	-0.59946	0.39543	0.4906	1	8853	1	-0.59946
DEPTOR	3	0.0014937	0.0042123	0.599963	133	3	-0.59848	0.99851	0.99854	1	18997	0	-0.59848
CORO7-PAM16	3	0.0015849	0.0044909	0.614816	137	3	-0.73219	0.99842	0.99846	1	18994	0	-0.73219
CTSB	3	0.0015935	0.0045117	0.614816	140	3	-0.64308	0.99841	0.99845	1	18992	0	-0.64308
BPIFB2	3	0.0017065	0.0048376	0.640917	144	3	-0.59342	0.99829	0.99834	1	18990	0	-0.59342

## Sheet: helaD13
id	num	neg|score	neg|p-value	neg|fdr	neg|rank	neg|goodsgrna	neg|lfc	pos|score	pos|p-value	pos|fdr	pos|rank	pos|goodsgrna	pos|lfc
PPP4R3A	3	6.0651e-08	2.5947e-07	0.002475	2	3	-1.1149	1	1	1	19078	0	-1.1149
NF1	3	3.7146e-08	2.5947e-07	0.002475	1	3	-1.0104	1	1	1	19079	0	-1.0104
TSC2	3	1.9145e-07	7.7842e-07	0.00495	3	3	-1.3976	1	1	1	19077	0	-1.3976
SPRED2	3	1.0187e-06	3.3732e-06	0.016089	4	3	-0.85726	1	1	1	19076	0	-0.85726
LCMT1	3	1.5103e-06	5.4489e-06	0.017327	5	3	-1.3986	1	1	1	19075	0	-1.3986
CCNF	3	1.6159e-06	5.4489e-06	0.017327	6	3	-1.3768	1	1	1	19074	0	-1.3768
ALAS1	3	4.5228e-06	1.479e-05	0.034158	8	2	-2.5044	0.79633	0.79641	1	14610	0	-2.5044
SIX4	3	5.3132e-06	1.7904e-05	0.034158	10	3	-0.61287	0.99999	0.99999	1	19071	0	-0.61287
SMAD5	3	7.461e-06	2.5688e-05	0.040842	12	3	-0.81588	0.99999	0.99999	1	19069	0	-0.81588
SMIM3	3	7.0882e-06	2.4131e-05	0.040842	11	3	-0.75681	0.99999	0.99999	1	19070	0	-0.75681
IREB2	3	1.0924e-05	4.0218e-05	0.056223	13	3	-1.7155	0.99999	0.99999	1	19068	0	-1.7155
C2CD5	3	1.1717e-05	4.1256e-05	0.056223	14	3	-0.75869	0.99805	0.99811	1	18958	0	-0.75869
ALAD	3	1.5129e-05	5.0078e-05	0.061736	15	3	-1.7511	0.99998	0.99998	1	19067	0	-1.7511
MPC2	3	1.7304e-05	5.5008e-05	0.061736	17	3	-0.81755	0.99998	0.99998	1	19065	0	-0.81755
PDHB	3	1.6209e-05	5.3192e-05	0.061736	16	3	-0.74148	0.99998	0.99998	1	19066	0	-0.74148
FCHO2	3	2.4613e-05	7.862e-05	0.082715	18	3	-1.3763	0.99998	0.99998	1	19064	0	-1.3763
TMEM94	3	2.8665e-05	9.2113e-05	0.082715	20	3	-0.99698	0.99997	0.99998	1	19063	0	-0.99698
TSC1	3	2.6135e-05	8.2772e-05	0.082715	19	3	-0.88735	0.99822	0.99827	1	18965	0	-0.88735
PHF14	3	3.0925e-05	9.834e-05	0.082715	22	3	-0.74513	0.99997	0.99997	1	19061	0	-0.74513
RALGAPB	3	3.368e-05	0.00010405	0.082715	24	3	-0.59969	0.99997	0.99997	1	19060	0	-0.59969
CTRB2	3	3.3673e-05	0.00010405	0.082715	23	2	-0.50392	0.70838	0.70847	1	12891	1	-0.50392
STK32A	3	4.2537e-05	0.00013363	0.098058	25	3	-0.60753	0.99996	0.99996	1	19059	0	-0.60753
SGCZ	3	4.258e-05	0.00013363	0.098058	26	3	-0.52555	0.99939	0.99941	1	19029	0	-0.52555
NCOA4	3	5.2604e-05	0.0001601	0.098531	31	3	-1.3453	0.99995	0.99995	1	19057	0	-1.3453
CNTN2	3	4.9945e-05	0.00015283	0.098531	29	2	-0.99486	0.94983	0.95005	1	17777	0	-0.99486
ARL5C	3	4.5375e-05	0.00014038	0.098531	27	2	-0.64266	0.61961	0.62819	1	11394	1	-0.64266
KCTD5	3	5.0799e-05	0.00015542	0.098531	30	3	-0.62438	0.99656	0.99664	1	18907	0	-0.62438
ASB7	3	5.7894e-05	0.00017878	0.10659	32	3	-0.8779	0.99982	0.99982	1	19048	0	-0.8779
STEAP3	3	6.2563e-05	0.00019694	0.113861	33	2	-1.2763	0.29591	0.41169	1	7507	1	-1.2763
KIAA0907	3	7.5026e-05	0.00023171	0.126308	35	3	-1.1544	0.98171	0.98186	1	18511	0	-1.1544
BRINP1	3	7.2983e-05	0.00022548	0.126308	34	3	-0.85056	0.99993	0.99993	1	19056	0	-0.85056
JMJD6	3	7.9464e-05	0.00024313	0.12885	36	3	-0.62919	0.99992	0.99992	1	19055	0	-0.62919
FLVCR1	3	8.805e-05	0.00026233	0.135269	37	2	-1.2769	0.39487	0.46923	1	8504	1	-1.2769
FRMD3	3	9.0322e-05	0.00027167	0.136399	38	2	-0.62241	0.32809	0.42981	1	7811	1	-0.62241
PTCHD4	3	0.00013335	0.00040711	0.175028	43	2	-1.0612	0.93585	0.93604	1	17468	0	-1.0612
UBE2C	3	0.00013683	0.00041256	0.175028	44	3	-0.87668	0.99986	0.99986	1	19054	0	-0.87668
IGSF22	3	0.00013196	0.00040089	0.175028	42	2	-0.83085	0.65002	0.65408	1	11871	1	-0.83085
ACVR1	3	0.00013684	0.00041282	0.175028	45	3	-0.78366	0.9998	0.99979	1	19045	0	-0.78366
KLC4	3	0.00012448	0.00037961	0.175028	41	3	-0.75419	0.9629	0.96314	1	18067	0	-0.75419
CAPN14	3	0.00011721	0.00036041	0.175028	39	2	-0.65806	0.6385	0.64418	1	11697	1	-0.65806
PCDHA5	3	0.00014252	0.00043721	0.181339	46	2	-0.69983	0.39506	0.46935	1	8507	1	-0.69983
PCDHGB5	3	0.00014867	0.00045641	0.181415	48	3	-0.5818	0.99985	0.99985	1	19053	0	-0.5818
ATMIN	3	0.00017146	0.0005218	0.191451	52	3	-1.1151	0.99983	0.99983	1	19050	0	-1.1151
LCN6	3	0.00016714	0.00050519	0.191451	49	3	-0.86462	0.99983	0.99983	1	19052	0	-0.86462
FIBCD1	3	0.00017028	0.00051765	0.191451	51	3	-0.69884	0.99617	0.99626	1	18897	0	-0.69884
FSTL4	3	0.00016969	0.00051609	0.191451	50	3	-0.66303	0.99983	0.99983	1	19051	0	-0.66303
MPC1	3	0.00018317	0.00054982	0.194261	54	3	-0.64528	0.99982	0.99982	1	19049	0	-0.64528
ATP2C1	3	0.00019575	0.00058304	0.20225	55	3	-0.87681	0.9998	0.9998	1	19047	0	-0.87681
PTTG1	3	0.00020199	0.00059393	0.202351	56	3	-0.59813	0.9998	0.99979	1	19046	0	-0.59813
FAM195A	3	0.00020564	0.00060483	0.202449	57	3	-1.0063	0.99073	0.99086	1	18736	0	-1.0063
RECQL4	3	0.0002352	0.00069721	0.227974	58	3	-1.6667	0.98889	0.98901	1	18690	0	-1.6667
TCEAL1	3	0.00023778	0.00070499	0.227974	59	3	-0.51599	0.99618	0.99627	1	18898	0	-0.51599
ERF	3	0.00025394	0.00075066	0.238696	60	3	-0.55621	0.99975	0.99974	1	19044	0	-0.55621
ENG	3	0.00028038	0.00083161	0.251714	62	3	-0.73191	0.99972	0.99971	1	19043	0	-0.73191
DYNC1LI2	3	0.00028061	0.00083213	0.251714	63	3	-0.70068	0.99972	0.99971	1	19042	0	-0.70068
TIMM23B	3	0.00029035	0.00085756	0.251714	65	2	-0.62957	0.68257	0.68345	1	12421	1	-0.62957
TFPI2	3	0.00028022	0.00083109	0.251714	61	3	-0.52815	0.99236	0.99248	1	18787	0	-0.52815
CD74	3	0.00031966	0.00094682	0.273702	66	2	-0.61	0.7041	0.70426	1	12806	1	-0.61
CFAP97	3	0.00033535	0.00099716	0.27546	69	3	-0.91731	0.99966	0.99966	1	19040	0	-0.91731
KCTD20	3	0.00033972	0.0010106	0.27546	70	2	-0.81754	0.81256	0.81254	1	14944	0	-0.81754
PDIK1L	3	0.00033483	0.00099352	0.27546	68	2	-0.80423	0.78238	0.78249	1	14330	0	-0.80423
VASN	3	0.00033158	0.00098366	0.27546	67	3	-0.60923	0.99967	0.99966	1	19041	0	-0.60923
HMBS	3	0.00037315	0.0011061	0.293111	72	2	-1.4005	0.39476	0.46916	1	8502	1	-1.4005
GCLC	3	0.00040762	0.0011975	0.300612	76	3	-2.2073	0.99959	0.99959	1	19037	0	-2.2073
PDCD10	3	0.00039198	0.0011523	0.300612	73	3	-0.824	0.97066	0.97082	1	18240	0	-0.824
POPDC2	3	0.00040384	0.001184	0.300612	75	2	-0.62592	0.94967	0.94988	1	17771	0	-0.62592
HERC2	3	0.00043074	0.0012732	0.30762	78	3	-0.96518	0.99957	0.99957	1	19035	0	-0.96518
TNFRSF10B	3	0.00043104	0.0012738	0.30762	79	3	-0.79426	0.99957	0.99957	1	19034	0	-0.79426
DST	3	0.00042274	0.0012525	0.30762	77	3	-0.6408	0.99958	0.99957	1	19036	0	-0.6408
OARD1	3	0.00044423	0.0013153	0.308199	81	3	-0.85423	0.99482	0.99495	1	18852	0	-0.85423
EVI5L	3	0.00043698	0.001293	0.308199	80	2	-0.58372	0.42462	0.4878	1	8831	1	-0.58372
SBNO2	3	0.00044796	0.0013246	0.308199	82	3	-0.54986	0.99955	0.99955	1	19033	0	-0.54986
MB	3	0.00045212	0.0013433	0.30878	83	2	-1.0718	0.61029	0.62051	1	11249	1	-1.0718
C7orf60	3	0.00048318	0.0014222	0.31922	85	3	-0.80087	0.99938	0.99939	1	19028	0	-0.80087
CRAT	3	0.0004799	0.0014154	0.31922	84	3	-0.74155	0.99952	0.99952	1	19032	0	-0.74155
KIF2C	3	0.00049649	0.0014523	0.322185	86	3	-0.80762	0.96608	0.96627	1	18132	0	-0.80762
VSIG1	3	0.00051391	0.0014948	0.327814	87	2	-0.65872	0.81179	0.81175	1	14929	0	-0.65872
PRDM8	3	0.00053307	0.0015467	0.33534	88	2	-0.6837	0.84242	0.84244	1	15522	0	-0.6837
VEGFA	3	0.00058734	0.0017086	0.358231	91	3	-0.72996	0.99941	0.99943	1	19030	0	-0.72996
PLPP7	3	0.00060099	0.0017455	0.361978	92	3	-0.84276	0.98671	0.98685	1	18631	0	-0.84276
PP2D1	3	0.00061912	0.0018015	0.369584	93	2	-0.78112	0.06585	0.13333	0.944281	2681	1	-0.78112
KPTN	3	0.00064466	0.0018721	0.379977	94	2	-0.53749	0.83233	0.83233	1	15338	0	-0.53749
LMX1B	3	0.00070677	0.0020361	0.381819	101	2	-0.81562	0.54244	0.56791	1	10261	1	-0.81562
SQRDL	3	0.00068158	0.0019717	0.381819	97	3	-0.80919	0.99588	0.99598	1	18887	0	-0.80919
TTLL9	3	0.00069116	0.0019998	0.381819	99	3	-0.77007	0.99931	0.99932	1	19027	0	-0.77007
KRTAP5-2	3	0.00070835	0.0020413	0.381819	102	3	-0.6978	0.99897	0.99899	1	19007	0	-0.6978
ELAVL1	3	0.00068627	0.0019826	0.381819	98	3	-0.67185	0.99913	0.99914	1	19017	0	-0.67185
MYBPH	3	0.00070548	0.0020345	0.381819	100	2	-0.59951	0.13808	0.23042	1	4375	1	-0.59951
DEPDC5	3	0.00067071	0.0019463	0.381819	95	3	-0.57467	0.99905	0.99907	1	19010	0	-0.57467
CXCL14	3	0.00067536	0.0019582	0.381819	96	2	-0.5092	0.85101	0.85101	1	15697	0	-0.5092
WHSC1	3	0.00077336	0.002226	0.389277	107	2	-0.99597	0.84345	0.8435	1	15542	0	-0.99597
SET	3	0.00079341	0.0022831	0.389277	111	3	-0.98869	0.99037	0.99049	1	18725	0	-0.98869
ANKRD9	3	0.00079509	0.0022852	0.389277	112	3	-0.63273	0.99515	0.99527	1	18863	0	-0.63273
MYH7	3	0.0007608	0.0021928	0.389277	105	3	-0.60206	0.99924	0.99925	1	19024	0	-0.60206
MIEF2	3	0.00078168	0.0022483	0.389277	110	3	-0.55979	0.99157	0.9917	1	18763	0	-0.55979
IGF2R	3	0.00076342	0.0021985	0.389277	106	3	-0.55783	0.99924	0.99924	1	19023	0	-0.55783
FOXM1	3	0.00081428	0.0023355	0.390872	114	3	-1.1945	0.99919	0.99919	1	19020	0	-1.1945
RFX1	3	0.00083961	0.0024025	0.395743	115	3	-0.60158	0.99916	0.99917	1	19019	0	-0.60158
SPATA7	3	0.00084801	0.0024269	0.395743	117	3	-0.56881	0.99915	0.99916	1	19018	0	-0.56881
UBXN7	3	0.00091445	0.0026176	0.404703	121	2	-0.87244	0.57977	0.59606	1	10793	1	-0.87244
SLC41A3	3	0.00090448	0.0025836	0.404703	120	3	-0.84288	0.9991	0.99911	1	19014	0	-0.84288
GMEB2	3	0.00089086	0.0025483	0.404703	119	3	-0.77002	0.99911	0.99912	1	19015	0	-0.77002
KLF5	3	0.00091972	0.0026282	0.404703	123	3	-0.72159	0.99908	0.9991	1	19012	0	-0.72159
SECISBP2L	3	0.00091725	0.002623	0.404703	122	3	-0.65114	0.99908	0.9991	1	19013	0	-0.65114
DBX1	3	0.00092085	0.0026303	0.404703	124	2	-0.51039	0.912	0.91211	1	16969	0	-0.51039
GRIN3A	3	0.00093163	0.0026645	0.406693	125	3	-0.50964	0.99907	0.99909	1	19011	0	-0.50964
HPSE2	3	0.00094819	0.0027185	0.408282	126	2	-0.82689	0.90884	0.90893	1	16897	0	-0.82689
TLX2	3	0.00096669	0.0027605	0.408282	129	3	-0.62654	0.99889	0.99891	1	19003	0	-0.62654
GLP1R	3	0.00098756	0.0028171	0.413442	130	3	-0.72225	0.99901	0.99903	1	19008	0	-0.72225
SEPHS1	3	0.0011354	0.0032364	0.430625	142	3	-1.2263	0.99886	0.99889	1	18999	0	-1.2263
SYNCRIP	3	0.0011201	0.0031918	0.430625	138	3	-1.0807	0.99888	0.99891	1	19000	0	-1.0807
FAF2	3	0.0011445	0.0032644	0.430625	144	3	-0.75853	0.99886	0.99888	1	18998	0	-0.75853
RHAG	3	0.0011286	0.0032141	0.430625	141	3	-0.75544	0.97381	0.97396	1	18315	0	-0.75544
PNOC	3	0.0011366	0.0032411	0.430625	143	2	-0.62464	0.94401	0.94422	1	17651	0	-0.62464
CUL5	3	0.001119	0.0031876	0.430625	137	3	-0.53748	0.99888	0.99891	1	19001	0	-0.53748
FAM19A4	3	0.001057	0.0030185	0.430625	132	3	-0.50372	0.99894	0.99897	1	19005	0	-0.50372
AP2A1	3	0.0011745	0.0033464	0.434869	146	3	-0.82612	0.99883	0.99885	1	18996	0	-0.82612
GALK2	3	0.0011868	0.0033838	0.436212	148	3	-0.58172	0.99881	0.99885	1	18995	0	-0.58172
FLCN	3	0.0013362	0.0037875	0.45125	158	3	-0.90922	0.99866	0.99871	1	18992	0	-0.90922
VAV2	3	0.0013412	0.0037984	0.45125	159	3	-0.76575	0.99866	0.9987	1	18991	0	-0.76575
BHMT	3	0.0013636	0.0038612	0.45125	161	3	-0.68609	0.99864	0.99868	1	18989	0	-0.68609
NANS	3	0.0012708	0.0036064	0.45125	152	3	-0.62246	0.99136	0.99147	1	18753	0	-0.62246
R3HDML	3	0.0013571	0.0038415	0.45125	160	2	-0.61044	0.87476	0.87491	1	16207	0	-0.61044
FAM117B	3	0.0013843	0.0039084	0.451935	165	3	-0.52667	0.99862	0.99866	1	18985	0	-0.52667
HBS1L	3	0.0013999	0.0039474	0.453686	166	3	-0.67768	0.9986	0.99864	1	18984	0	-0.67768
PPIG	3	0.0014191	0.0039982	0.454965	167	2	-0.8728	0.76798	0.76823	1	14037	0	-0.8728
APEX2	3	0.0014665	0.0041337	0.454965	170	3	-0.71974	0.99612	0.99622	1	18894	0	-0.71974
EIF4E1B	3	0.0014738	0.0041529	0.454965	172	3	-0.66984	0.99853	0.99856	1	18981	0	-0.66984
ZNF605	3	0.0014983	0.0042302	0.455084	176	3	-0.59629	0.9985	0.99854	1	18977	0	-0.59629
CNNM2	3	0.0015307	0.0043283	0.459653	178	3	-0.56283	0.99847	0.99851	1	18975	0	-0.56283
PRR14	3	0.0015335	0.0043366	0.459653	179	3	-0.53376	0.99847	0.99851	1	18974	0	-0.53376
RFC4	2	0.0023508	0.004568	0.4711	242	2	-0.94854	0.94721	0.94706	1	17724	0	-0.94854
XRCC1	3	0.0016063	0.0045473	0.4711	182	3	-0.89241	0.97795	0.97811	1	18420	0	-0.89241
SAP30L	3	0.0016069	0.0045483	0.4711	183	3	-0.58939	0.99839	0.99843	1	18973	0	-0.58939
SLC25A6	3	0.0016438	0.0046583	0.475274	185	3	-0.50981	0.99836	0.9984	1	18971	0	-0.50981
VCX3A	3	0.0016761	0.0047543	0.482489	186	2	-0.60072	0.81768	0.81766	1	15037	0	-0.60072
CRMP1	3	0.0017395	0.0049261	0.48933	190	3	-0.75596	0.99826	0.9983	1	18967	0	-0.75596
AP2M1	3	0.0017324	0.0049038	0.48933	188	2	-0.70609	0.89286	0.89291	1	16556	0	-0.70609
DMRT3	3	0.0017387	0.004923	0.48933	189	3	-0.64598	0.99826	0.99831	1	18968	0	-0.64598
PTPN2	3	0.0017923	0.0050719	0.496136	193	3	-0.6931	0.97872	0.97887	1	18434	0	-0.6931
ANKRD11	3	0.0018373	0.0051939	0.496812	197	3	-0.96359	0.99816	0.99821	1	18963	0	-0.96359
OR1I1	3	0.001848	0.0052276	0.496812	198	3	-0.81809	0.9709	0.97104	1	18248	0	-0.81809
LIPA	3	0.0018864	0.0053314	0.496812	201	2	-0.75218	0.75189	0.75212	1	13733	0	-0.75218
ELMSAN1	3	0.0018544	0.0052453	0.496812	199	2	-0.72491	0.92836	0.9285	1	17319	0	-0.72491
SYNPO	3	0.00182	0.0051472	0.496812	195	2	-0.67194	0.92836	0.9285	1	17320	0	-0.67194
RNF144B	3	0.0018318	0.0051825	0.496812	196	3	-0.66441	0.99817	0.99822	1	18964	0	-0.66441
ITPRIP	3	0.0018688	0.0052816	0.496812	200	3	-0.6107	0.99813	0.99819	1	18962	0	-0.6107
TCAIM	3	0.0018887	0.0053361	0.496812	202	3	-0.51009	0.99811	0.99817	1	18961	0	-0.51009
FANCD2	3	0.0019087	0.0053947	0.497226	205	3	-0.86821	0.99809	0.99815	1	18959	0	-0.86821
RAB1A	3	0.0020725	0.0058311	0.508391	215	3	-0.84601	0.99793	0.99799	1	18954	0	-0.84601
TMEM63A	3	0.0021075	0.005922	0.508391	219	3	-0.79321	0.99789	0.99795	1	18951	0	-0.79321
KLHL31	3	0.0021155	0.0059422	0.508391	221	2	-0.73146	0.81741	0.8174	1	15034	0	-0.73146
CCDC27	3	0.0021063	0.0059173	0.508391	218	2	-0.6268	0.9323	0.93243	1	17404	0	-0.6268
ABHD16B	3	0.0020441	0.005759	0.508391	210	2	-0.62507	0.76327	0.76356	1	13947	0	-0.62507
CCDC71L	3	0.002063	0.0058047	0.508391	212	3	-0.61013	0.98036	0.98048	1	18472	0	-0.61013
DGKD	3	0.0021144	0.0059396	0.508391	220	2	-0.57783	0.92498	0.92507	1	17255	0	-0.57783
GIN1	3	0.0021024	0.00591	0.508391	217	3	-0.52821	0.9979	0.99796	1	18952	0	-0.52821
2004-03-01	3	0.0020683	0.0058203	0.508391	213	2	-0.51661	0.83266	0.83265	1	15343	0	-0.51661
UFM1	3	0.0021937	0.0061586	0.51393	225	3	-1.024	0.99781	0.99786	1	18949	0	-1.024
ZNF511	3	0.002215	0.0062224	0.51393	228	3	-0.96938	0.99779	0.99784	1	18947	0	-0.96938
EPG5	3	0.0021893	0.0061461	0.51393	224	3	-0.6073	0.99781	0.99786	1	18950	0	-0.6073
CXXC5	3	0.0022079	0.0062063	0.51393	227	3	-0.58565	0.99779	0.99785	1	18948	0	-0.58565
MEF2BNB-MEF2B	3	0.0022151	0.0062224	0.51393	229	2	-0.52377	0.78632	0.78645	1	14414	0	-0.52377
AGK	3	0.0022613	0.0063402	0.517031	230	2	-1.484	0.74416	0.74437	1	13577	0	-1.484
PHF6	3	0.0023466	0.0065852	0.517031	241	2	-1.0134	0.63744	0.64329	1	11681	1	-1.0134
PLEKHM3	3	0.0023323	0.0065483	0.517031	238	2	-0.70031	0.83981	0.83983	1	15474	0	-0.70031
TMEM63B	3	0.002305	0.0064586	0.517031	235	3	-0.69236	0.9977	0.99775	1	18944	0	-0.69236
PCDHGB2	3	0.0023031	0.0064554	0.517031	234	3	-0.55089	0.9977	0.99775	1	18945	0	-0.55089
KCND3	3	0.0023437	0.0065784	0.517031	240	2	-0.51936	0.7996	0.79967	1	14674	0	-0.51936
CLSPN	3	0.0024286	0.0067891	0.522297	247	3	-1.6046	0.99598	0.99607	1	18891	0	-1.6046
ADNP	3	0.0024237	0.0067813	0.522297	246	3	-0.64986	0.99758	0.99761	1	18940	0	-0.64986
CTNNA2	3	0.0024049	0.006731	0.522297	244	3	-0.57334	0.9976	0.99763	1	18942	0	-0.57334
SCGN	3	0.0024218	0.0067762	0.522297	245	3	-0.50552	0.99758	0.99761	1	18941	0	-0.50552
HMBOX1	3	0.0024509	0.0068566	0.525369	248	2	-0.73962	0.52754	0.55706	1	10062	1	-0.73962
TVP23C	3	0.0024686	0.0068981	0.526069	249	2	-0.70046	0.59079	0.6048	1	10965	1	-0.70046
NUDT22	3	0.0025299	0.0070704	0.531438	252	3	-0.50345	0.99747	0.9975	1	18937	0	-0.50345
AKAP12	3	0.0025856	0.0072245	0.537947	254	3	-0.71581	0.99741	0.99745	1	18936	0	-0.71581
RNF167	3	0.0025915	0.0072422	0.537947	255	3	-0.59709	0.99741	0.99745	1	18935	0	-0.59709
AQP12B	3	0.0026147	0.0072998	0.539815	257	3	-0.78692	0.99588	0.99598	1	18888	0	-0.78692
RNASEH2A	3	0.0026773	0.0074715	0.544082	261	3	-1.3766	0.99732	0.99736	1	18931	0	-1.3766
CDPF1	3	0.0026939	0.0075094	0.544762	262	2	-0.51325	0.78128	0.7814	1	14297	0	-0.51325
SLC36A2	3	0.0027362	0.0076324	0.546333	265	3	-0.90065	0.99726	0.99731	1	18929	0	-0.90065
KMT5B	3	0.0027417	0.0076464	0.546333	266	2	-0.71115	0.95958	0.95984	1	18000	0	-0.71115
VIP	3	0.0027743	0.0077315	0.546333	269	3	-0.66575	0.9622	0.96243	1	18053	0	-0.66575
ZBTB14	3	0.0027341	0.0076257	0.546333	264	3	-0.60315	0.99727	0.99732	1	18930	0	-0.60315
FAM196B	3	0.002767	0.0077108	0.546333	267	3	-0.50316	0.99723	0.99727	1	18928	0	-0.50316
UBE2D3	3	0.0028313	0.0078851	0.551064	272	3	-0.9589	0.99717	0.99721	1	18926	0	-0.9589
GSG2	3	0.002846	0.0079293	0.552125	273	2	-0.84962	0.6381	0.64384	1	11692	1	-0.84962
ZBTB43	3	0.0028982	0.0080865	0.554972	277	3	-0.60004	0.99384	0.99397	1	18819	0	-0.60004
GALC	3	0.0028977	0.0080855	0.554972	276	3	-0.58918	0.9971	0.99714	1	18923	0	-0.58918
MYH6	3	0.0029512	0.0082261	0.554994	281	3	-0.75029	0.99705	0.9971	1	18920	0	-0.75029
PRM2	3	0.0029504	0.0082251	0.554994	280	3	-0.62609	0.98378	0.98393	1	18560	0	-0.62609
CT45A4	1	0.0087378	0.0087077	0.562968	605	1	-0.76677	0.99126	0.99127	1	18748	0	-0.76677
ANKRD18B	3	0.0031602	0.0087917	0.562968	295	3	-0.6357	0.99395	0.99407	1	18823	0	-0.6357
PKHD1L1	3	0.0030843	0.0085764	0.562968	288	2	-0.61223	0.56009	0.58104	1	10517	1	-0.61223
GLYATL3	3	0.0031007	0.008622	0.562968	291	2	-0.58139	0.81314	0.81307	1	14955	0	-0.58139
GPR107	3	0.0031205	0.0086765	0.562968	292	2	-0.55771	0.88078	0.88083	1	16329	0	-0.55771
KRTAP3-1	3	0.0031727	0.0088203	0.562968	297	3	-0.54406	0.99683	0.99689	1	18914	0	-0.54406
TRAK1	3	0.0031682	0.008812	0.562968	296	3	-0.53688	0.99683	0.9969	1	18915	0	-0.53688
GPR176	3	0.0031885	0.0088592	0.562968	298	3	-0.52703	0.99681	0.99688	1	18913	0	-0.52703
OTOS	3	0.0032909	0.0091317	0.565658	307	2	-0.60254	0.6863	0.68699	1	12484	1	-0.60254
STK10	3	0.0032875	0.0091254	0.565658	306	2	-0.55446	0.95044	0.9507	1	17791	0	-0.55446
ZNF776	3	0.0032633	0.0090548	0.565658	304	2	-0.52173	0.32511	0.4281	1	7780	1	-0.52173
TMEM64	3	0.0032841	0.0091161	0.565658	305	2	-0.51376	0.7305	0.73068	1	13321	0	-0.51376
IL17A	3	0.0033065	0.0091747	0.566487	308	3	-0.65221	0.99669	0.99677	1	18909	0	-0.65221
RANBP9	3	0.0033543	0.0093034	0.57074	310	3	-0.95091	0.99665	0.99673	1	18908	0	-0.95091
COL26A1	3	0.0033676	0.009334	0.570783	311	2	-0.65411	0.29814	0.41295	1	7525	1	-0.65411
PELO	3	0.00348	0.009633	0.583907	313	3	-1.2648	0.99652	0.9966	1	18906	0	-1.2648
CTDSP1	3	0.003532	0.0097866	0.590059	315	2	-0.66035	0.43372	0.49357	1	8940	1	-0.66035
INSM2	3	0.0035425	0.0098141	0.590059	316	2	-0.63309	0.57854	0.59512	1	10775	1	-0.63309
ANLN	3	0.0036284	0.01004	0.596758	320	2	-0.75237	0.77075	0.77101	1	14087	0	-0.75237
ECSCR	3	0.0036236	0.010022	0.596758	319	2	-0.711	0.76167	0.76198	1	13922	0	-0.711
CTPS1	3	0.0036508	0.010102	0.598564	321	3	-0.77928	0.99635	0.99642	1	18903	0	-0.77928
PLXNB1	3	0.0036913	0.01021	0.601225	323	2	-0.90181	0.56036	0.58124	1	10524	1	-0.90181
ANKS6	3	0.0038309	0.010586	0.613907	328	3	-0.52609	0.99617	0.99626	1	18896	0	-0.52609

## Sheet: rpeD7
id	num	neg|score	neg|p-value	neg|fdr	neg|rank	neg|goodsgrna	neg|lfc	pos|score	pos|p-value	pos|fdr	pos|rank	pos|goodsgrna	pos|lfc
CHTF8	3	5.685e-09	2.5947e-07	0.002475	1	3	-2.638	1	1	1	19079	0	-2.638
PKMYT1	3	3.8426e-08	2.5947e-07	0.002475	2	3	-0.82038	0.99941	0.99943	1	19050	0	-0.82038
KRTAP4-8	3	8.4581e-07	2.3353e-06	0.014851	3	3	-0.64975	0.96466	0.96485	1	18222	0	-0.64975
PFN1	3	1.9015e-06	6.4868e-06	0.030941	4	3	-1.4445	1	1	1	19078	0	-1.4445
HUS1	3	6.3859e-06	2.2055e-05	0.084158	5	3	-1.4275	0.99999	0.99999	1	19077	0	-1.4275
CHTF18	3	1.8963e-05	6.0457e-05	0.159035	7	3	-0.91825	0.99998	0.99998	1	19075	0	-0.91825
DSCC1	3	2.084e-05	6.6685e-05	0.159035	8	2	-2.1992	0.91206	0.91217	1	17050	0	-2.1992
FBXO17	3	2.9398e-05	9.4189e-05	0.179703	10	3	-0.58646	0.99997	0.99997	1	19074	0	-0.58646
ESRP1	3	3.7947e-05	0.00011962	0.193482	11	3	-0.54748	0.99967	0.99967	1	19060	0	-0.54748
INS-IGF2	3	3.8575e-05	0.00012169	0.193482	12	3	-0.56313	0.99996	0.99997	1	19073	0	-0.56313
DEPTOR	3	5.3386e-05	0.00016217	0.238005	13	3	-0.59142	0.99995	0.99995	1	19072	0	-0.59142
EAPP	3	5.7176e-05	0.00017514	0.238685	14	3	-0.79346	0.99994	0.99995	1	19071	0	-0.79346
THAP4	3	7.184e-05	0.00022237	0.282838	15	2	-0.68112	0.40099	0.472	1	8581	1	-0.68112
MROH7	3	9.9568e-05	0.00030384	0.341002	17	3	-0.5489	0.98122	0.98136	1	18589	0	-0.5489
CORO7-PAM16	3	0.00011512	0.00035366	0.361634	18	3	-0.8287	0.96063	0.96092	1	18135	0	-0.8287
C17orf67	3	0.00012369	0.00037753	0.361634	19	3	-0.57727	0.99988	0.99987	1	19069	0	-0.57727
ZNF628	3	0.00012432	0.00037909	0.361634	20	3	-0.6473	0.99508	0.99522	1	18930	0	-0.6473
FZR1	3	0.00015328	0.00046939	0.389367	23	3	-0.57237	0.99781	0.99787	1	19005	0	-0.57237
SLC25A28	3	0.00018201	0.00054775	0.408797	25	3	-2.3059	0.99972	0.99971	1	19064	0	-2.3059
RAD1	3	0.00018526	0.00055709	0.408797	26	3	-1.011	0.98932	0.98944	1	18786	0	-1.011
FNBP1L	3	0.00022258	0.00066088	0.466997	27	3	-0.74968	0.99978	0.99977	1	19066	0	-0.74968
ADCK3	3	0.00026384	0.00078024	0.513315	29	3	-0.51316	0.99974	0.99973	1	19065	0	-0.51316
NKD1	3	0.00029139	0.00086067	0.529703	31	3	-0.57255	0.99971	0.9997	1	19063	0	-0.57255
BRAP	3	0.00030255	0.00088973	0.530476	32	3	-0.67935	0.9997	0.99969	1	19062	0	-0.67935
SIVA1	3	0.00034991	0.0010428	0.555958	34	3	-1.0201	0.99803	0.99808	1	19008	0	-1.0201
IFT20	3	0.00039257	0.0011534	0.555958	36	3	-0.6481	0.9751	0.97527	1	18449	0	-0.6481
NLRC5	3	0.0003935	0.001156	0.555958	37	3	-0.52186	0.99961	0.9996	1	19059	0	-0.52186
KLHL20	3	0.00040332	0.0011829	0.555958	38	2	-0.64981	0.79164	0.7918	1	14635	0	-0.64981
CSN3	3	0.00040483	0.0011871	0.555958	39	3	-0.51944	0.9996	0.99959	1	19058	0	-0.51944
RECQL4	3	0.00040798	0.001199	0.555958	40	3	-0.77485	0.99959	0.99959	1	19057	0	-0.77485
RNASE4	3	0.00043767	0.001294	0.555958	41	3	-0.64243	0.99	0.99014	1	18800	0	-0.64243
RBMS3	3	0.00044041	0.0013033	0.555958	42	3	-0.62468	0.99956	0.99955	1	19056	0	-0.62468
SUPT7L	3	0.00046005	0.0013594	0.555958	44	3	-0.50046	0.99954	0.99953	1	19055	0	-0.50046
RELA	3	0.00049613	0.0014518	0.555958	45	3	-0.57251	0.9995	0.9995	1	19054	0	-0.57251
CTSB	3	0.00049908	0.0014575	0.555958	47	3	-0.50213	0.9995	0.9995	1	19053	0	-0.50213
GOLGA8J	3	0.00051596	0.0015011	0.555958	50	2	-0.50967	0.75555	0.75577	1	13917	0	-0.50967
GAS2L2	3	0.00053238	0.0015452	0.555958	52	3	-0.63157	0.97889	0.97905	1	18533	0	-0.63157
MASP2	3	0.00054626	0.0015888	0.555958	53	2	-0.55286	0.87328	0.8734	1	16260	0	-0.55286
WIF1	3	0.00055327	0.001609	0.555958	55	2	-0.58265	0.72215	0.72231	1	13251	0	-0.58265
POU2F1	3	0.00056174	0.0016318	0.555958	56	2	-0.56307	0.83989	0.83991	1	15589	0	-0.56307
KIAA0753	3	0.0005803	0.0016884	0.560314	57	2	-0.72058	0.93024	0.93037	1	17450	0	-0.72058
GGNBP2	3	0.0005906	0.0017175	0.560314	58	3	-0.94431	0.99941	0.99942	1	19049	0	-0.94431
CNOT11	3	0.0006006	0.001745	0.560314	59	3	-1.1002	0.99825	0.9983	1	19016	0	-1.1002
PAK4	3	0.00060881	0.0017621	0.560314	60	3	-0.54262	0.99939	0.99941	1	19048	0	-0.54262
GPR157	3	0.00064383	0.0018705	0.57069	61	3	-0.52407	0.99182	0.99195	1	18841	0	-0.52407
F2	3	0.00064839	0.001884	0.57069	62	2	-0.617	0.687	0.68758	1	12608	1	-0.617
TEX13B	3	0.00069719	0.0020117	0.57069	67	3	-0.56519	0.9993	0.99931	1	19044	0	-0.56519
ATP6V0A1	3	0.00075724	0.0021814	0.57202	72	2	-0.62936	0.82249	0.82257	1	15242	0	-0.62936
CCAR1	3	0.00075933	0.0021887	0.57202	73	3	-0.57249	0.99924	0.99925	1	19042	0	-0.57249
UBE2V1	3	0.00079912	0.0022956	0.583181	75	2	-0.68415	0.43206	0.49163	1	8924	1	-0.68415
GNA12	3	0.00084703	0.0024243	0.592017	77	2	-0.63874	0.69576	0.69599	1	12750	1	-0.63874
DCTD	3	0.00086805	0.0024824	0.592017	80	3	-0.51427	0.99913	0.99914	1	19040	0	-0.51427
DRG2	3	0.00095986	0.0027429	0.617574	82	3	-0.53267	0.99506	0.99519	1	18929	0	-0.53267
PARG	3	0.00097329	0.0027766	0.617574	85	3	-0.97325	0.99903	0.99905	1	19038	0	-0.97325
PIWIL4	3	0.00098876	0.0028197	0.617574	86	3	-0.60523	0.99901	0.99903	1	19037	0	-0.60523
EFR3A	3	0.0010191	0.0029069	0.617574	88	3	-0.81382	0.99898	0.999	1	19036	0	-0.81382
NCOA4	3	0.001048	0.0029982	0.617574	90	3	-0.60468	0.99895	0.99898	1	19034	0	-0.60468
FERMT2	3	0.0010738	0.0030672	0.617574	92	3	-1.1802	0.9942	0.99431	1	18908	0	-1.1802
RAET1L	3	0.0010777	0.0030797	0.617574	93	2	-0.54241	0.79737	0.79743	1	14745	0	-0.54241
ARHGAP5	3	0.0011132	0.0031721	0.617574	94	2	-0.57214	0.95276	0.95305	1	17954	0	-0.57214
RAD9A	3	0.0011351	0.0032359	0.617574	96	3	-2.203	0.99813	0.99818	1	19012	0	-2.203
PBX4	3	0.0011613	0.0033132	0.617574	99	2	-0.55811	0.73955	0.73974	1	13604	0	-0.55811
PCBP1	3	0.0011728	0.0033423	0.617574	100	3	-0.52156	0.99883	0.99886	1	19031	0	-0.52156
RAD17	3	0.0011749	0.0033485	0.617574	101	2	-0.71457	0.7776	0.77779	1	14360	0	-0.71457
ACTC1	3	0.0011838	0.0033739	0.617574	102	2	-0.58262	0.89393	0.89401	1	16670	0	-0.58262
RMI1	3	0.0011986	0.0034108	0.617574	104	3	-0.7322	0.9988	0.99884	1	19029	0	-0.7322
ACYP1	3	0.0012002	0.0034144	0.617574	105	2	-0.93648	0.76516	0.76543	1	14103	0	-0.93648
UBE2L6	3	0.0012283	0.0034959	0.617574	108	3	-0.65198	0.99877	0.99881	1	19027	0	-0.65198
