# Supplementary material for: The genetic and biochemical basis of human leading strand synthesis
Source: Nat Commun. 2025 Dec 4;17:412. doi: 10.1038/s41467-025-67107-7 (PMC12796321; doi:10.1038/s41467-025-67107-7)
Supplement: Supplementary file 4 — Supplementary Data 2 [file 41467_2025_67107_MOESM4_ESM.xls]

## Sheet: Table S2
Score	Protein1	Protein2	AbsPos1	AbsPos2
55	sp|Crk3|POLE3	sp|Crk4|POLE4	113	47
120	sp|Crk3|POLE3	sp|Crk4|POLE4	113	47
98	sp|Crk3|POLE3	sp|Crk4|POLE4	113	47
165	sp|Crk3|POLE3	sp|Crk4|POLE4	113	47
99	sp|Crk3|POLE3	sp|Crk4|POLE4	113	47
69	sp|Crk3|POLE3	sp|Crk4|POLE4	113	47
85	sp|Crk3|POLE3	sp|Crk4|POLE4	113	47
123	sp|Crk3|POLE3	sp|Crk4|POLE4	113	47
122	sp|Crk3|POLE3	sp|Crk4|POLE4	113	47
109	sp|Crk3|POLE3	sp|Crk4|POLE4	113	47
110	sp|Crk3|POLE3	sp|Crk4|POLE4	113	47
50	sp|Crk1|POLE1	sp|Crk1|POLE1	1051	959
73	sp|Crk1|POLE1	sp|Crk1|POLE1	983	959
69	sp|Crk1|POLE1	sp|Crk1|POLE1	983	959
102	sp|Crk1|POLE1	sp|Crk4|POLE4	1092	92
93	sp|Crk1|POLE1	sp|Crk4|POLE4	1092	92
121	sp|Crk1|POLE1	sp|Crk4|POLE4	1092	92
52	sp|Crk1|POLE1	sp|Crk4|POLE4	1092	92
59	sp|Crk1|POLE1	sp|Crk4|POLE4	1092	92
99	sp|Crk1|POLE1	sp|Crk1|POLE1	177	132
127	sp|Crk1|POLE1	sp|Crk1|POLE1	177	132
70	sp|Crk1|POLE1	sp|Crk1|POLE1	177	132
60	sp|Crk3|POLE3	sp|Crk4|POLE4	121	47
113	sp|Crk4|POLE4	sp|Crk4|POLE4	90	92
59	sp|Crk4|POLE4	sp|Crk4|POLE4	90	92
113	sp|Crk4|POLE4	sp|Crk4|POLE4	90	92
153	sp|Crk1|POLE1	sp|Crk1|POLE1	1188	1179
155	sp|Crk1|POLE1	sp|Crk1|POLE1	1188	1179
85	sp|Crk1|POLE1	sp|Crk1|POLE1	177	136
151	sp|Crk1|POLE1	sp|Crk1|POLE1	177	132
57	sp|Crk1|POLE1	sp|Crk1|POLE1	177	132
64	sp|Crk1|POLE1	sp|Crk1|POLE1	177	132
55	sp|Crk1|POLE1	sp|Crk1|POLE1	218	132
127	sp|Crk1|POLE1	sp|Crk1|POLE1	177	132
86	sp|Crk1|POLE1	sp|Crk1|POLE1	1092	1116
179	sp|Crk1|POLE1	sp|Crk1|POLE1	177	132
95	sp|Crk1|POLE1	sp|Crk1|POLE1	177	132
113	sp|Crk1|POLE1	sp|Crk1|POLE1	1092	1116
77	sp|Crk1|POLE1	sp|Crk1|POLE1	218	132
121	sp|Crk1|POLE1	sp|Crk1|POLE1	1096	1116
137	sp|Crk1|POLE1	sp|Crk1|POLE1	1099	1116
61	sp|Crk1|POLE1	sp|Crk1|POLE1	1178	1188
89	sp|Crk1|POLE1	sp|Crk1|POLE1	1178	1188
92	sp|Crk1|POLE1	sp|Crk1|POLE1	726	184
73	sp|Crk1|POLE1	sp|Crk1|POLE1	727	184
130	sp|Crk1|POLE1	sp|Crk1|POLE1	726	184
157	sp|Crk1|POLE1	sp|Crk1|POLE1	726	184
95	sp|Crk1|POLE1	sp|Crk1|POLE1	1188	1179
75	sp|Crk1|POLE1	sp|Crk1|POLE1	1188	1179
54	sp|Crk1|POLE1	sp|Crk1|POLE1	1188	1179
146	sp|Crk1|POLE1	sp|Crk1|POLE1	1188	1179
98	sp|Crk1|POLE1	sp|Crk1|POLE1	1051	1067
167	sp|Crk1|POLE1	sp|Crk1|POLE1	1051	1067
70	sp|Crk1|POLE1	sp|Crk1|POLE1	727	184
90	sp|Crk1|POLE1	sp|Crk1|POLE1	726	184
143	sp|Crk1|POLE1	sp|Crk1|POLE1	726	184
175	sp|Crk1|POLE1	sp|Crk1|POLE1	1051	1067
81	sp|Crk1|POLE1	sp|Crk1|POLE1	136	177
124	sp|Crk1|POLE1	sp|Crk1|POLE1	1051	726
82	sp|Crk1|POLE1	sp|Crk1|POLE1	801	889
58	sp|Crk1|POLE1	sp|Crk1|POLE1	1051	727
72	sp|Crk1|POLE1	sp|Crk1|POLE1	1051	742
80	sp|Crk1|POLE1	sp|Crk1|POLE1	1051	742
129	sp|Crk1|POLE1	sp|Crk1|POLE1	1051	726
58	sp|Crk1|POLE1	sp|Crk1|POLE1	218	132
135	sp|Crk1|POLE1	sp|Crk1|POLE1	1051	726
123	sp|Crk1|POLE1	sp|Crk1|POLE1	218	132
126	sp|Crk1|POLE1	sp|Crk1|POLE1	218	132
67	sp|Crk1|POLE1	sp|Crk1|POLE1	1051	742
74	sp|Crk1|POLE1	sp|Crk1|POLE1	218	132
105	sp|Crk1|POLE1	sp|Crk1|POLE1	218	132
110	sp|Crk1|POLE1	sp|Crk1|POLE1	218	132
56	sp|Crk1|POLE1	sp|Crk1|POLE1	177	136
110	sp|Crk1|POLE1	sp|Crk1|POLE1	177	136
125	sp|Crk1|POLE1	sp|Crk1|POLE1	218	132
130	sp|Crk1|POLE1	sp|Crk1|POLE1	218	132
51	sp|Crk1|POLE1	sp|Crk1|POLE1	218	132
52	sp|Crk1|POLE1	sp|Crk1|POLE1	218	132
138	sp|Crk1|POLE1	sp|Crk1|POLE1	218	132
147	sp|Crk1|POLE1	sp|Crk1|POLE1	218	132
115	sp|Crk1|POLE1	sp|Crk1|POLE1	218	132
52	sp|Crk1|POLE1	sp|Crk1|POLE1	218	132
124	sp|Crk1|POLE1	sp|Crk1|POLE1	218	132
191	sp|Crk1|POLE1	sp|Crk1|POLE1	1051	1067
146	sp|Crk1|POLE1	sp|Crk1|POLE1	1051	1067
150	sp|Crk1|POLE1	sp|Crk1|POLE1	1051	1067
197	sp|Crk1|POLE1	sp|Crk1|POLE1	1051	1067
159	sp|Crk1|POLE1	sp|Crk1|POLE1	1051	1067
68	sp|Crk1|POLE1	sp|Crk1|POLE1	787	894
207	sp|Crk1|POLE1	sp|Crk1|POLE1	1051	1067
71	sp|Crk1|POLE1	sp|Crk4|POLE4	1092	47
118	sp|Crk1|POLE1	sp|Crk1|POLE1	1051	1067
220	sp|Crk1|POLE1	sp|Crk1|POLE1	1051	1067
203	sp|Crk1|POLE1	sp|Crk1|POLE1	1051	1067
145	sp|Crk1|POLE1	sp|Crk1|POLE1	1051	1067
98	sp|Crk1|POLE1	sp|Crk1|POLE1	1051	1067
69	sp|Crk1|POLE1	sp|Crk1|POLE1	177	136
121	sp|Crk1|POLE1	sp|Crk1|POLE1	177	136
89	sp|Crk1|POLE1	sp|Crk1|POLE1	177	136
95	sp|Crk1|POLE1	sp|Crk1|POLE1	177	136
58	sp|Crk1|POLE1	sp|Crk1|POLE1	177	136
60	sp|Crk1|POLE1	sp|Crk1|POLE1	177	136
77	sp|Crk1|POLE1	sp|Crk1|POLE1	177	136
135	sp|Crk1|POLE1	sp|Crk1|POLE1	177	136
75	sp|Crk1|POLE1	sp|Crk1|POLE1	177	136
63	sp|Crk1|POLE1	sp|Crk1|POLE1	177	136
57	sp|Crk1|POLE1	sp|Crk1|POLE1	1187	959
60	sp|Crk1|POLE1	sp|Crk1|POLE1	787	893
120	sp|Crk1|POLE1	sp|Crk1|POLE1	177	136
145	sp|Crk1|POLE1	sp|Crk1|POLE1	177	136
138	sp|Crk1|POLE1	sp|Crk1|POLE1	177	136
158	sp|Crk1|POLE1	sp|Crk1|POLE1	177	136
129	sp|Crk1|POLE1	sp|Crk1|POLE1	177	136
138	sp|Crk1|POLE1	sp|Crk1|POLE1	177	136
92	sp|Crk1|POLE1	sp|Crk1|POLE1	177	136
154	sp|Crk1|POLE1	sp|Crk1|POLE1	177	136
99	sp|Crk1|POLE1	sp|Crk1|POLE1	177	136
160	sp|Crk1|POLE1	sp|Crk1|POLE1	177	136
65	sp|Crk1|POLE1	sp|Crk1|POLE1	177	136
89	sp|Crk1|POLE1	sp|Crk1|POLE1	177	136
130	sp|Crk1|POLE1	sp|Crk1|POLE1	177	136
100	sp|Crk1|POLE1	sp|Crk1|POLE1	177	136
116	sp|Crk1|POLE1	sp|Crk1|POLE1	1051	983
69	sp|Crk1|POLE1	sp|Crk1|POLE1	1171	1179
77	sp|Crk1|POLE1	sp|Crk1|POLE1	787	894
73	sp|Crk1|POLE1	sp|Crk1|POLE1	1051	177
80	sp|Crk1|POLE1	sp|Crk1|POLE1	787	894
142	sp|Crk1|POLE1	sp|Crk1|POLE1	218	184
123	sp|Crk1|POLE1	sp|Crk1|POLE1	218	184
79	sp|Crk1|POLE1	sp|Crk1|POLE1	787	893
63	sp|Crk1|POLE1	sp|Crk1|POLE1	787	894
108	sp|Crk1|POLE1	sp|Crk1|POLE1	787	893
65	sp|Crk1|POLE1	sp|Crk1|POLE1	787	893
67	sp|Crk1|POLE1	sp|Crk1|POLE1	218	184
73	sp|Crk1|POLE1	sp|Crk1|POLE1	1060	726
158	sp|Crk1|POLE1	sp|Crk1|POLE1	218	184
108	sp|Crk1|POLE1	sp|Crk1|POLE1	218	177
83	sp|Crk1|POLE1	sp|Crk1|POLE1	1051	177
75	sp|Crk1|POLE1	sp|Crk1|POLE1	1051	177
129	sp|Crk1|POLE1	sp|Crk1|POLE1	1239	1390
53	sp|Crk1|POLE1	sp|Crk1|POLE1	1239	1383
84	sp|Crk1|POLE1	sp|Crk1|POLE1	1239	1383
52	sp|Crk1|POLE1	sp|Crk1|POLE1	1239	1390
54	sp|Crk1|POLE1	sp|Crk1|POLE1	1239	1383
51	sp|Crk1|POLE1	sp|Crk1|POLE1	1051	983
85	sp|Crk1|POLE1	sp|Crk1|POLE1	52	63
89	sp|Crk1|POLE1	sp|Crk1|POLE1	131	136
129	sp|Crk1|POLE1	sp|Crk1|POLE1	131	136
73	sp|Crk1|POLE1	sp|Crk1|POLE1	131	136
59	sp|Crk1|POLE1	sp|Crk1|POLE1	42	177
94	sp|Crk1|POLE1	sp|Crk1|POLE1	42	177
102	sp|Crk1|POLE1	sp|Crk1|POLE1	42	177
57	sp|Crk1|POLE1	sp|Crk1|POLE1	1183	1171
98	sp|Crk1|POLE1	sp|Crk4|POLE4	1585	92
80	sp|Crk1|POLE1	sp|Crk4|POLE4	1585	92
108	sp|Crk1|POLE1	sp|Crk4|POLE4	1585	92
123	sp|Crk1|POLE1	sp|Crk4|POLE4	1585	92
105	sp|Crk1|POLE1	sp|Crk1|POLE1	1051	983
107	sp|Crk1|POLE1	sp|Crk1|POLE1	1051	983
54	sp|Crk1|POLE1	sp|Crk1|POLE1	42	136
97	sp|Crk1|POLE1	sp|Crk1|POLE1	1051	983
109	sp|Crk1|POLE1	sp|Crk1|POLE1	218	131
151	sp|Crk1|POLE1	sp|Crk1|POLE1	218	131
138	sp|Crk1|POLE1	sp|Crk1|POLE1	218	131
85	sp|Crk1|POLE1	sp|Crk1|POLE1	52	63
79	sp|Crk1|POLE1	sp|Crk1|POLE1	42	177
58	sp|Crk1|POLE1	sp|Crk1|POLE1	42	177
67	sp|Crk1|POLE1	sp|Crk1|POLE1	42	177
110	sp|Crk1|POLE1	sp|Crk1|POLE1	52	63
64	sp|Crk1|POLE1	sp|Crk1|POLE1	42	177
171	sp|Crk1|POLE1	sp|Crk1|POLE1	52	63
141	sp|Crk1|POLE1	sp|Crk1|POLE1	52	63
83	sp|Crk1|POLE1	sp|Crk1|POLE1	52	63
95	sp|Crk1|POLE1	sp|Crk1|POLE1	52	63
68	sp|Crk1|POLE1	sp|Crk1|POLE1	52	63
108	sp|Crk1|POLE1	sp|Crk1|POLE1	52	63
158	sp|Crk1|POLE1	sp|Crk1|POLE1	52	63
60	sp|Crk1|POLE1	sp|Crk1|POLE1	52	63
71	sp|Crk3|POLE3	sp|Crk4|POLE4	20	92
93	sp|Crk1|POLE1	sp|Crk1|POLE1	42	177
64	sp|Crk1|POLE1	sp|Crk1|POLE1	42	177
108	sp|Crk1|POLE1	sp|Crk1|POLE1	1187	1178
52	sp|Crk1|POLE1	sp|Crk1|POLE1	42	136
101	sp|Crk1|POLE1	sp|Crk1|POLE1	1187	1178
106	sp|Crk1|POLE1	sp|Crk1|POLE1	42	136
106	sp|Crk1|POLE1	sp|Crk1|POLE1	131	136
83	sp|Crk1|POLE1	sp|Crk1|POLE1	131	136
96	sp|Crk1|POLE1	sp|Crk1|POLE1	131	136
65	sp|Crk1|POLE1	sp|Crk4|POLE4	1561	92
71	sp|Crk1|POLE1	sp|Crk4|POLE4	1561	92
76	sp|Crk3|POLE3	sp|Crk4|POLE4	31	92
55	sp|Crk1|POLE1	sp|Crk1|POLE1	1059	983
83	sp|Crk1|POLE1	sp|Crk1|POLE1	131	136
95	sp|Crk1|POLE1	sp|Crk1|POLE1	131	136
71	sp|Crk1|POLE1	sp|Crk1|POLE1	1059	983
64	sp|Crk1|POLE1	sp|Crk1|POLE1	131	136
83	sp|Crk1|POLE1	sp|Crk1|POLE1	131	136
79	sp|Crk1|POLE1	sp|Crk1|POLE1	131	136
63	sp|Crk1|POLE1	sp|Crk1|POLE1	131	136
157	sp|Crk1|POLE1	sp|Crk1|POLE1	1124	1067
95	sp|Crk3|POLE3	sp|Crk4|POLE4	31	92
52	sp|Crk3|POLE3	sp|Crk4|POLE4	31	92
50	sp|Crk1|POLE1	sp|Crk1|POLE1	42	177
95	sp|Crk1|POLE1	sp|Crk1|POLE1	1124	1092
67	sp|Crk1|POLE1	sp|Crk1|POLE1	42	136
123	sp|Crk2|POLE2	sp|Crk2|POLE2	55	282
79	sp|Crk1|POLE1	sp|Crk1|POLE1	42	136
61	sp|Crk1|POLE1	sp|Crk1|POLE1	1124	1092
128	sp|Crk2|POLE2	sp|Crk2|POLE2	55	282
50	sp|Crk1|POLE1	sp|Crk1|POLE1	1585	742
97	sp|Crk1|POLE1	sp|Crk4|POLE4	1585	92
94	sp|Crk1|POLE1	sp|Crk1|POLE1	42	177
114	sp|Crk1|POLE1	sp|Crk1|POLE1	42	177
90	sp|Crk1|POLE1	sp|Crk1|POLE1	42	52
54	sp|Crk1|POLE1	sp|Crk1|POLE1	174	136
130	sp|Crk1|POLE1	sp|Crk1|POLE1	42	177
51	sp|Crk1|POLE1	sp|Crk1|POLE1	174	177
147	sp|Crk1|POLE1	sp|Crk1|POLE1	42	177
127	sp|Crk1|POLE1	sp|Crk1|POLE1	174	177
65	sp|Crk1|POLE1	sp|Crk1|POLE1	42	52
121	sp|Crk1|POLE1	sp|Crk1|POLE1	174	136
59	sp|Crk1|POLE1	sp|Crk1|POLE1	174	177
65	sp|Crk1|POLE1	sp|Crk1|POLE1	174	177
90	sp|Crk1|POLE1	sp|Crk1|POLE1	42	177
135	sp|Crk1|POLE1	sp|Crk1|POLE1	42	177
118	sp|Crk1|POLE1	sp|Crk1|POLE1	42	177
81	sp|Crk3|POLE3	sp|Crk3|POLE3	92	100
88	sp|Crk1|POLE1	sp|Crk1|POLE1	42	177
59	sp|Crk1|POLE1	sp|Crk1|POLE1	42	177
142	sp|Crk1|POLE1	sp|Crk1|POLE1	42	177
99	sp|Crk1|POLE1	sp|Crk1|POLE1	42	177
81	sp|Crk1|POLE1	sp|Crk4|POLE4	1585	92
68	sp|Crk1|POLE1	sp|Crk1|POLE1	85	63
79	sp|Crk1|POLE1	sp|Crk1|POLE1	85	63
145	sp|Crk1|POLE1	sp|Crk1|POLE1	218	131
79	sp|Crk1|POLE1	sp|Crk1|POLE1	1191	1187
50	sp|Crk1|POLE1	sp|Crk1|POLE1	42	177
62	sp|Crk1|POLE1	sp|Crk1|POLE1	42	177
71	sp|Crk1|POLE1	sp|Crk1|POLE1	42	177
62	sp|Crk1|POLE1	sp|Crk1|POLE1	42	177
66	sp|Crk1|POLE1	sp|Crk1|POLE1	42	177
119	sp|Crk1|POLE1	sp|Crk1|POLE1	218	131
165	sp|Crk1|POLE1	sp|Crk1|POLE1	218	131
52	sp|Crk1|POLE1	sp|Crk1|POLE1	1187	1178
51	sp|Crk1|POLE1	sp|Crk1|POLE1	174	42
77	sp|Crk1|POLE1	sp|Crk1|POLE1	1164	1179
57	sp|Crk1|POLE1	sp|Crk1|POLE1	1059	983
64	sp|Crk1|POLE1	sp|Crk1|POLE1	1061	983
52	sp|Crk1|POLE1	sp|Crk1|POLE1	1191	1188
83	sp|Crk1|POLE1	sp|Crk1|POLE1	1191	1188
89	sp|Crk1|POLE1	sp|Crk1|POLE1	1191	1188
65	sp|Crk1|POLE1	sp|Crk1|POLE1	42	52
93	sp|Crk1|POLE1	sp|Crk1|POLE1	218	131
80	sp|Crk1|POLE1	sp|Crk1|POLE1	218	131
115	sp|Crk1|POLE1	sp|Crk1|POLE1	218	131
53	sp|Crk1|POLE1	sp|Crk1|POLE1	42	136
156	sp|Crk1|POLE1	sp|Crk1|POLE1	42	52
51	sp|Crk1|POLE1	sp|Crk1|POLE1	42	136
87	sp|Crk1|POLE1	sp|Crk1|POLE1	42	136
75	sp|Crk1|POLE1	sp|Crk1|POLE1	1164	1183
80	sp|Crk1|POLE1	sp|Crk4|POLE4	1561	47
51	sp|Crk1|POLE1	sp|Crk4|POLE4	1561	47
122	sp|Crk1|POLE1	sp|Crk1|POLE1	1164	1183
53	sp|Crk1|POLE1	sp|Crk1|POLE1	131	136
63	sp|Crk1|POLE1	sp|Crk1|POLE1	131	136
130	sp|Crk1|POLE1	sp|Crk1|POLE1	52	63
141	sp|Crk1|POLE1	sp|Crk1|POLE1	52	63
201	sp|Crk1|POLE1	sp|Crk1|POLE1	52	63
67	sp|Crk1|POLE1	sp|Crk1|POLE1	1148	1051
166	sp|Crk1|POLE1	sp|Crk1|POLE1	52	63
53	sp|Crk1|POLE1	sp|Crk1|POLE1	131	136
196	sp|Crk1|POLE1	sp|Crk1|POLE1	52	63
163	sp|Crk1|POLE1	sp|Crk1|POLE1	52	63
170	sp|Crk1|POLE1	sp|Crk1|POLE1	52	63
80	sp|Crk1|POLE1	sp|Crk1|POLE1	131	136
55	sp|Crk1|POLE1	sp|Crk1|POLE1	1148	1051
85	sp|Crk3|POLE3	sp|Crk4|POLE4	20	92
74	sp|Crk3|POLE3	sp|Crk4|POLE4	20	92
113	sp|Crk1|POLE1	sp|Crk1|POLE1	52	63
55	sp|Crk3|POLE3	sp|Crk4|POLE4	20	92
101	sp|Crk1|POLE1	sp|Crk1|POLE1	174	132
90	sp|Crk3|POLE3	sp|Crk4|POLE4	20	92
122	sp|Crk1|POLE1	sp|Crk1|POLE1	1148	1051
72	sp|Crk3|POLE3	sp|Crk4|POLE4	20	92
127	sp|Crk1|POLE1	sp|Crk1|POLE1	174	132
101	sp|Crk1|POLE1	sp|Crk1|POLE1	1152	1065
77	sp|Crk3|POLE3	sp|Crk4|POLE4	30	92
97	sp|Crk1|POLE1	sp|Crk1|POLE1	174	132
71	sp|Crk1|POLE1	sp|Crk1|POLE1	131	136
74	sp|Crk1|POLE1	sp|Crk1|POLE1	52	63
169	sp|Crk1|POLE1	sp|Crk1|POLE1	1124	1067
107	sp|Crk1|POLE1	sp|Crk1|POLE1	1191	1239
176	sp|Crk1|POLE1	sp|Crk1|POLE1	1124	1067
84	sp|Crk1|POLE1	sp|Crk1|POLE1	52	63
124	sp|Crk1|POLE1	sp|Crk1|POLE1	52	63
118	sp|Crk1|POLE1	sp|Crk1|POLE1	1191	1239
174	sp|Crk1|POLE1	sp|Crk1|POLE1	52	63
165	sp|Crk1|POLE1	sp|Crk1|POLE1	52	63
177	sp|Crk1|POLE1	sp|Crk1|POLE1	52	63
157	sp|Crk1|POLE1	sp|Crk1|POLE1	52	63
50	sp|Crk3|POLE3	sp|Crk4|POLE4	20	92
165	sp|Crk1|POLE1	sp|Crk1|POLE1	52	63
157	sp|Crk1|POLE1	sp|Crk1|POLE1	1124	1092
130	sp|Crk1|POLE1	sp|Crk1|POLE1	52	63
147	sp|Crk1|POLE1	sp|Crk1|POLE1	52	63
73	sp|Crk3|POLE3	sp|Crk4|POLE4	20	92
90	sp|Crk3|POLE3	sp|Crk4|POLE4	20	92
63	sp|Crk3|POLE3	sp|Crk4|POLE4	20	92
161	sp|Crk1|POLE1	sp|Crk1|POLE1	1124	1092
98	sp|Crk1|POLE1	sp|Crk1|POLE1	52	63
63	sp|Crk1|POLE1	sp|Crk1|POLE1	1866	1855
50	sp|Crk1|POLE1	sp|Crk1|POLE1	85	52
135	sp|Crk1|POLE1	sp|Crk1|POLE1	174	136
131	sp|Crk1|POLE1	sp|Crk1|POLE1	1059	1124
94	sp|Crk1|POLE1	sp|Crk1|POLE1	1065	1124
118	sp|Crk1|POLE1	sp|Crk1|POLE1	174	136
137	sp|Crk1|POLE1	sp|Crk1|POLE1	42	177
110	sp|Crk1|POLE1	sp|Crk1|POLE1	42	177
111	sp|Crk1|POLE1	sp|Crk1|POLE1	174	136
120	sp|Crk1|POLE1	sp|Crk1|POLE1	174	136
97	sp|Crk1|POLE1	sp|Crk1|POLE1	174	136
104	sp|Crk1|POLE1	sp|Crk1|POLE1	1148	1051
126	sp|Crk1|POLE1	sp|Crk1|POLE1	1152	1065
142	sp|Crk1|POLE1	sp|Crk1|POLE1	42	177
69	sp|Crk1|POLE1	sp|Crk1|POLE1	42	177
133	sp|Crk1|POLE1	sp|Crk1|POLE1	42	177
68	sp|Crk1|POLE1	sp|Crk4|POLE4	1559	92
129	sp|Crk1|POLE1	sp|Crk1|POLE1	174	177
97	sp|Crk1|POLE1	sp|Crk1|POLE1	42	177
67	sp|Crk1|POLE1	sp|Crk4|POLE4	1561	92
95	sp|Crk1|POLE1	sp|Crk1|POLE1	174	177
89	sp|Crk1|POLE1	sp|Crk1|POLE1	174	177
98	sp|Crk2|POLE2	sp|Crk2|POLE2	52	282
96	sp|Crk1|POLE1	sp|Crk1|POLE1	174	177
128	sp|Crk1|POLE1	sp|Crk1|POLE1	42	177
55	sp|Crk1|POLE1	sp|Crk1|POLE1	174	136
134	sp|Crk1|POLE1	sp|Crk1|POLE1	174	177
56	sp|Crk1|POLE1	sp|Crk1|POLE1	174	177
130	sp|Crk1|POLE1	sp|Crk1|POLE1	174	177
168	sp|Crk1|POLE1	sp|Crk1|POLE1	42	52
56	sp|Crk1|POLE1	sp|Crk1|POLE1	39	177
189	sp|Crk1|POLE1	sp|Crk1|POLE1	42	52
91	sp|Crk1|POLE1	sp|Crk1|POLE1	1191	1179
70	sp|Crk1|POLE1	sp|Crk1|POLE1	174	177
78	sp|Crk1|POLE1	sp|Crk1|POLE1	42	177
165	sp|Crk1|POLE1	sp|Crk1|POLE1	42	52
106	sp|Crk1|POLE1	sp|Crk1|POLE1	174	177
97	sp|Crk1|POLE1	sp|Crk1|POLE1	42	177
59	sp|Crk1|POLE1	sp|Crk1|POLE1	174	177
139	sp|Crk1|POLE1	sp|Crk1|POLE1	42	177
145	sp|Crk1|POLE1	sp|Crk1|POLE1	1148	1051
120	sp|Crk1|POLE1	sp|Crk1|POLE1	1148	1059
66	sp|Crk1|POLE1	sp|Crk1|POLE1	42	177
107	sp|Crk1|POLE1	sp|Crk1|POLE1	1148	1179
99	sp|Crk1|POLE1	sp|Crk1|POLE1	1079	1067
129	sp|Crk1|POLE1	sp|Crk1|POLE1	42	177
74	sp|Crk1|POLE1	sp|Crk1|POLE1	1148	1059
61	sp|Crk3|POLE3	sp|Crk3|POLE3	92	100
88	sp|Crk1|POLE1	sp|Crk1|POLE1	174	177
97	sp|Crk1|POLE1	sp|Crk1|POLE1	174	177
149	sp|Crk3|POLE3	sp|Crk3|POLE3	92	100
93	sp|Crk3|POLE3	sp|Crk3|POLE3	92	100
72	sp|Crk3|POLE3	sp|Crk3|POLE3	92	100
81	sp|Crk1|POLE1	sp|Crk1|POLE1	1148	1179
82	sp|Crk1|POLE1	sp|Crk1|POLE1	1148	983
52	sp|Crk1|POLE1	sp|Crk1|POLE1	42	174
76	sp|Crk1|POLE1	sp|Crk4|POLE4	1559	92
57	sp|Crk1|POLE1	sp|Crk1|POLE1	42	174
99	sp|Crk3|POLE3	sp|Crk3|POLE3	92	106
93	sp|Crk3|POLE3	sp|Crk3|POLE3	92	106
110	sp|Crk1|POLE1	sp|Crk1|POLE1	52	63
114	sp|Crk1|POLE1	sp|Crk1|POLE1	52	63
50	sp|Crk1|POLE1	sp|Crk1|POLE1	85	63
129	sp|Crk1|POLE1	sp|Crk1|POLE1	85	63
93	sp|Crk1|POLE1	sp|Crk1|POLE1	52	63
88	sp|Crk1|POLE1	sp|Crk1|POLE1	85	63
114	sp|Crk2|POLE2	sp|Crk2|POLE2	518	530
52	sp|Crk2|POLE2	sp|Crk2|POLE2	513	531
89	sp|Crk1|POLE1	sp|Crk1|POLE1	85	63
150	sp|Crk1|POLE1	sp|Crk1|POLE1	85	63
102	sp|Crk1|POLE1	sp|Crk1|POLE1	85	63
93	sp|Crk1|POLE1	sp|Crk1|POLE1	85	63
88	sp|Crk1|POLE1	sp|Crk1|POLE1	52	63
166	sp|Crk1|POLE1	sp|Crk1|POLE1	85	63
99	sp|Crk1|POLE1	sp|Crk1|POLE1	52	63
143	sp|Crk1|POLE1	sp|Crk1|POLE1	85	63
116	sp|Crk1|POLE1	sp|Crk1|POLE1	85	63
51	sp|Crk1|POLE1	sp|Crk1|POLE1	85	63
170	sp|Crk1|POLE1	sp|Crk1|POLE1	85	63
87	sp|Crk1|POLE1	sp|Crk1|POLE1	52	63
90	sp|Crk1|POLE1	sp|Crk1|POLE1	52	63
60	sp|Crk1|POLE1	sp|Crk1|POLE1	50	63
73	sp|Crk1|POLE1	sp|Crk1|POLE1	1164	1188
66	sp|Crk1|POLE1	sp|Crk1|POLE1	52	63
110	sp|Crk1|POLE1	sp|Crk1|POLE1	1164	1188
97	sp|Crk1|POLE1	sp|Crk1|POLE1	1113	1116
58	sp|Crk1|POLE1	sp|Crk1|POLE1	52	63
68	sp|Crk1|POLE1	sp|Crk1|POLE1	52	63
83	sp|Crk1|POLE1	sp|Crk1|POLE1	1164	1188
96	sp|Crk1|POLE1	sp|Crk1|POLE1	52	63
64	sp|Crk1|POLE1	sp|Crk1|POLE1	52	63
62	sp|Crk2|POLE2	sp|Crk2|POLE2	518	530
89	sp|Crk1|POLE1	sp|Crk1|POLE1	52	63
103	sp|Crk1|POLE1	sp|Crk1|POLE1	52	63
63	sp|Crk1|POLE1	sp|Crk1|POLE1	52	63
126	sp|Crk1|POLE1	sp|Crk1|POLE1	218	131
80	sp|Crk1|POLE1	sp|Crk1|POLE1	52	63
186	sp|Crk1|POLE1	sp|Crk1|POLE1	218	131
178	sp|Crk1|POLE1	sp|Crk1|POLE1	218	131
52	sp|Crk1|POLE1	sp|Crk1|POLE1	52	63
87	sp|Crk1|POLE1	sp|Crk1|POLE1	1191	1187
167	sp|Crk1|POLE1	sp|Crk1|POLE1	1191	1183
92	sp|Crk1|POLE1	sp|Crk1|POLE1	1125	1092
68	sp|Crk1|POLE1	sp|Crk1|POLE1	1125	1092
104	sp|Crk1|POLE1	sp|Crk1|POLE1	1191	1187
100	sp|Crk1|POLE1	sp|Crk1|POLE1	1191	1187
170	sp|Crk1|POLE1	sp|Crk1|POLE1	1191	1183
146	sp|Crk1|POLE1	sp|Crk1|POLE1	1191	1183
101	sp|Crk1|POLE1	sp|Crk1|POLE1	1191	1183
73	sp|Crk1|POLE1	sp|Crk1|POLE1	1125	1092
88	sp|Crk1|POLE1	sp|Crk1|POLE1	52	63
89	sp|Crk1|POLE1	sp|Crk1|POLE1	52	63
106	sp|Crk1|POLE1	sp|Crk1|POLE1	52	63
62	sp|Crk1|POLE1	sp|Crk1|POLE1	52	63
79	sp|Crk1|POLE1	sp|Crk1|POLE1	1239	1585
77	sp|Crk1|POLE1	sp|Crk1|POLE1	174	42
98	sp|Crk1|POLE1	sp|Crk1|POLE1	174	42
128	sp|Crk1|POLE1	sp|Crk1|POLE1	174	42
93	sp|Crk1|POLE1	sp|Crk1|POLE1	174	42
128	sp|Crk1|POLE1	sp|Crk1|POLE1	174	42
87	sp|Crk1|POLE1	sp|Crk1|POLE1	174	42
115	sp|Crk1|POLE1	sp|Crk1|POLE1	174	42
70	sp|Crk1|POLE1	sp|Crk1|POLE1	174	42
118	sp|Crk1|POLE1	sp|Crk1|POLE1	1125	1092
92	sp|Crk1|POLE1	sp|Crk1|POLE1	1125	1092
76	sp|Crk1|POLE1	sp|Crk1|POLE1	1125	1092
90	sp|Crk1|POLE1	sp|Crk1|POLE1	1125	1092
115	sp|Crk1|POLE1	sp|Crk1|POLE1	1125	1092
120	sp|Crk1|POLE1	sp|Crk1|POLE1	1125	1092
73	sp|Crk1|POLE1	sp|Crk1|POLE1	1125	1092
53	sp|Crk1|POLE1	sp|Crk1|POLE1	434	983
72	sp|Crk1|POLE1	sp|Crk1|POLE1	434	983
69	sp|Crk1|POLE1	sp|Crk1|POLE1	434	983
78	sp|Crk1|POLE1	sp|Crk1|POLE1	52	63
50	sp|Crk1|POLE1	sp|Crk1|POLE1	117	139
61	sp|Crk1|POLE1	sp|Crk1|POLE1	52	63
125	sp|Crk1|POLE1	sp|Crk1|POLE1	52	63
165	sp|Crk1|POLE1	sp|Crk1|POLE1	52	63
73	sp|Crk1|POLE1	sp|Crk1|POLE1	117	139
61	sp|Crk1|POLE1	sp|Crk1|POLE1	52	63
167	sp|Crk1|POLE1	sp|Crk1|POLE1	52	63
89	sp|Crk1|POLE1	sp|Crk1|POLE1	52	63
64	sp|Crk3|POLE3	sp|Crk4|POLE4	20	92
54	sp|Crk1|POLE1	sp|Crk1|POLE1	110	139
61	sp|Crk1|POLE1	sp|Crk1|POLE1	50	63
172	sp|Crk1|POLE1	sp|Crk1|POLE1	52	63
52	sp|Crk1|POLE1	sp|Crk1|POLE1	117	139
82	sp|Crk3|POLE3	sp|Crk4|POLE4	20	92
135	sp|Crk1|POLE1	sp|Crk1|POLE1	52	63
174	sp|Crk1|POLE1	sp|Crk1|POLE1	52	63
138	sp|Crk1|POLE1	sp|Crk1|POLE1	52	63
170	sp|Crk1|POLE1	sp|Crk1|POLE1	52	63
143	sp|Crk1|POLE1	sp|Crk1|POLE1	52	63
72	sp|Crk3|POLE3	sp|Crk4|POLE4	20	92
83	sp|Crk3|POLE3	sp|Crk4|POLE4	20	92
154	sp|Crk1|POLE1	sp|Crk1|POLE1	52	63
63	sp|Crk3|POLE3	sp|Crk4|POLE4	20	92
84	sp|Crk1|POLE1	sp|Crk1|POLE1	52	63
69	sp|Crk3|POLE3	sp|Crk4|POLE4	30	92
134	sp|Crk2|POLE2	sp|Crk2|POLE2	199	134
120	sp|Crk1|POLE1	sp|Crk1|POLE1	52	63
184	sp|Crk1|POLE1	sp|Crk1|POLE1	52	63
167	sp|Crk1|POLE1	sp|Crk1|POLE1	52	63
162	sp|Crk1|POLE1	sp|Crk1|POLE1	52	63
179	sp|Crk1|POLE1	sp|Crk1|POLE1	52	63
183	sp|Crk1|POLE1	sp|Crk1|POLE1	52	63
124	sp|Crk1|POLE1	sp|Crk1|POLE1	52	63
163	sp|Crk1|POLE1	sp|Crk1|POLE1	52	63
152	sp|Crk1|POLE1	sp|Crk1|POLE1	52	63
150	sp|Crk1|POLE1	sp|Crk1|POLE1	52	63
162	sp|Crk1|POLE1	sp|Crk1|POLE1	1164	1183
173	sp|Crk1|POLE1	sp|Crk1|POLE1	52	63
176	sp|Crk1|POLE1	sp|Crk1|POLE1	52	63
114	sp|Crk1|POLE1	sp|Crk1|POLE1	1164	1183
132	sp|Crk1|POLE1	sp|Crk1|POLE1	1164	1183
154	sp|Crk1|POLE1	sp|Crk1|POLE1	52	63
126	sp|Crk1|POLE1	sp|Crk1|POLE1	1164	1183
175	sp|Crk1|POLE1	sp|Crk1|POLE1	219	131
175	sp|Crk1|POLE1	sp|Crk1|POLE1	219	131
130	sp|Crk1|POLE1	sp|Crk1|POLE1	219	131
172	sp|Crk1|POLE1	sp|Crk1|POLE1	219	131
148	sp|Crk1|POLE1	sp|Crk1|POLE1	52	63
126	sp|Crk1|POLE1	sp|Crk1|POLE1	52	63
90	sp|Crk1|POLE1	sp|Crk1|POLE1	1164	1183
153	sp|Crk1|POLE1	sp|Crk1|POLE1	52	63
54	sp|Crk1|POLE1	sp|Crk1|POLE1	52	63
78	sp|Crk1|POLE1	sp|Crk1|POLE1	193	184
70	sp|Crk1|POLE1	sp|Crk1|POLE1	193	218
90	sp|Crk1|POLE1	sp|Crk1|POLE1	1148	1059
136	sp|Crk1|POLE1	sp|Crk1|POLE1	1148	1059
69	sp|Crk1|POLE1	sp|Crk1|POLE1	193	218
136	sp|Crk1|POLE1	sp|Crk1|POLE1	1148	1059
127	sp|Crk1|POLE1	sp|Crk1|POLE1	1152	1065
124	sp|Crk1|POLE1	sp|Crk1|POLE1	1148	1059
119	sp|Crk1|POLE1	sp|Crk1|POLE1	1148	1059
98	sp|Crk1|POLE1	sp|Crk1|POLE1	1148	1051
50	sp|Crk1|POLE1	sp|Crk1|POLE1	1152	1065
81	sp|Crk1|POLE1	sp|Crk1|POLE1	1148	1059
51	sp|Crk1|POLE1	sp|Crk1|POLE1	1148	1051
92	sp|Crk3|POLE3	sp|Crk3|POLE3	86	99
73	sp|Crk1|POLE1	sp|Crk4|POLE4	1559	92
67	sp|Crk3|POLE3	sp|Crk3|POLE3	92	99
137	sp|Crk1|POLE1	sp|Crk4|POLE4	1561	47
99	sp|Crk1|POLE1	sp|Crk4|POLE4	1561	47
104	sp|Crk1|POLE1	sp|Crk1|POLE1	1191	1188
90	sp|Crk1|POLE1	sp|Crk1|POLE1	1191	1188
125	sp|Crk1|POLE1	sp|Crk1|POLE1	1191	1188
62	sp|Crk1|POLE1	sp|Crk1|POLE1	1043	1092
70	sp|Crk1|POLE1	sp|Crk4|POLE4	1561	47
145	sp|Crk1|POLE1	sp|Crk4|POLE4	1561	47
134	sp|Crk1|POLE1	sp|Crk4|POLE4	1561	47
118	sp|Crk1|POLE1	sp|Crk4|POLE4	1561	47
55	sp|Crk2|POLE2	sp|Crk2|POLE2	169	174
153	sp|Crk1|POLE1	sp|Crk1|POLE1	85	52
51	sp|Crk2|POLE2	sp|Crk2|POLE2	169	174
56	sp|Crk2|POLE2	sp|Crk2|POLE2	169	174
109	sp|Crk1|POLE1	sp|Crk1|POLE1	1191	1188
101	sp|Crk1|POLE1	sp|Crk1|POLE1	1191	1188
94	sp|Crk1|POLE1	sp|Crk1|POLE1	1148	1051
81	sp|Crk1|POLE1	sp|Crk1|POLE1	1148	1051
101	sp|Crk1|POLE1	sp|Crk1|POLE1	1152	1051
102	sp|Crk1|POLE1	sp|Crk1|POLE1	1152	1051
132	sp|Crk1|POLE1	sp|Crk1|POLE1	1148	1051
137	sp|Crk1|POLE1	sp|Crk1|POLE1	1148	1051
127	sp|Crk1|POLE1	sp|Crk1|POLE1	1152	1065
173	sp|Crk1|POLE1	sp|Crk1|POLE1	1152	1051
145	sp|Crk1|POLE1	sp|Crk1|POLE1	1152	1051
98	sp|Crk1|POLE1	sp|Crk1|POLE1	42	52
93	sp|Crk1|POLE1	sp|Crk1|POLE1	1152	1179
120	sp|Crk1|POLE1	sp|Crk1|POLE1	1152	1065
113	sp|Crk1|POLE1	sp|Crk1|POLE1	1148	1051
132	sp|Crk1|POLE1	sp|Crk1|POLE1	1148	1051
103	sp|Crk1|POLE1	sp|Crk1|POLE1	1152	1065
113	sp|Crk1|POLE1	sp|Crk1|POLE1	1148	1051
72	sp|Crk1|POLE1	sp|Crk1|POLE1	1148	1179
127	sp|Crk1|POLE1	sp|Crk1|POLE1	1148	1059
61	sp|Crk1|POLE1	sp|Crk1|POLE1	1152	1179
126	sp|Crk1|POLE1	sp|Crk1|POLE1	1148	1059
150	sp|Crk1|POLE1	sp|Crk1|POLE1	42	52
70	sp|Crk1|POLE1	sp|Crk1|POLE1	1148	1059
103	sp|Crk1|POLE1	sp|Crk1|POLE1	1152	1065
138	sp|Crk1|POLE1	sp|Crk1|POLE1	42	52
74	sp|Crk1|POLE1	sp|Crk1|POLE1	1152	1065
94	sp|Crk1|POLE1	sp|Crk1|POLE1	42	52
84	sp|Crk1|POLE1	sp|Crk1|POLE1	1148	983
161	sp|Crk4|POLE4	sp|Crk3|POLE3	51	62
58	sp|Crk1|POLE1	sp|Crk1|POLE1	174	132
61	sp|Crk1|POLE1	sp|Crk1|POLE1	174	132
75	sp|Crk1|POLE1	sp|Crk1|POLE1	1191	1171
141	sp|Crk1|POLE1	sp|Crk1|POLE1	174	132
75	sp|Crk1|POLE1	sp|Crk1|POLE1	1559	1092
51	sp|Crk1|POLE1	sp|Crk1|POLE1	1191	1171
127	sp|Crk1|POLE1	sp|Crk1|POLE1	1191	1171
143	sp|Crk1|POLE1	sp|Crk1|POLE1	1191	1171
168	sp|Crk1|POLE1	sp|Crk1|POLE1	174	132
101	sp|Crk1|POLE1	sp|Crk1|POLE1	1561	1092
129	sp|Crk1|POLE1	sp|Crk1|POLE1	174	132
93	sp|Crk4|POLE4	sp|Crk3|POLE3	51	62
136	sp|Crk1|POLE1	sp|Crk1|POLE1	174	132
66	sp|Crk1|POLE1	sp|Crk1|POLE1	1559	1092
127	sp|Crk1|POLE1	sp|Crk1|POLE1	174	132
88	sp|Crk1|POLE1	sp|Crk1|POLE1	42	52
123	sp|Crk1|POLE1	sp|Crk1|POLE1	42	52
126	sp|Crk1|POLE1	sp|Crk1|POLE1	1043	1092
120	sp|Crk1|POLE1	sp|Crk1|POLE1	1043	1092
122	sp|Crk1|POLE1	sp|Crk1|POLE1	42	52
108	sp|Crk1|POLE1	sp|Crk1|POLE1	1043	1092
53	sp|Crk4|POLE4	sp|Crk3|POLE3	51	62
93	sp|Crk1|POLE1	sp|Crk1|POLE1	1043	1092
83	sp|Crk1|POLE1	sp|Crk1|POLE1	1043	1092
107	sp|Crk1|POLE1	sp|Crk1|POLE1	1191	1239
85	sp|Crk1|POLE1	sp|Crk1|POLE1	1029	1099
89	sp|Crk1|POLE1	sp|Crk1|POLE1	1043	1092
127	sp|Crk1|POLE1	sp|Crk1|POLE1	1043	1092
73	sp|Crk1|POLE1	sp|Crk1|POLE1	1043	1092
102	sp|Crk1|POLE1	sp|Crk1|POLE1	1043	1092
103	sp|Crk1|POLE1	sp|Crk1|POLE1	174	132
95	sp|Crk1|POLE1	sp|Crk1|POLE1	1043	1092
69	sp|Crk1|POLE1	sp|Crk1|POLE1	174	132
82	sp|Crk1|POLE1	sp|Crk1|POLE1	1043	1092
132	sp|Crk1|POLE1	sp|Crk1|POLE1	1191	1171
90	sp|Crk1|POLE1	sp|Crk1|POLE1	1043	1092
159	sp|Crk1|POLE1	sp|Crk1|POLE1	1191	1171
130	sp|Crk1|POLE1	sp|Crk1|POLE1	174	132
120	sp|Crk1|POLE1	sp|Crk1|POLE1	174	132
115	sp|Crk1|POLE1	sp|Crk1|POLE1	1043	1092
74	sp|Crk3|POLE3	sp|Crk4|POLE4	62	47
55	sp|Crk2|POLE2	sp|Crk2|POLE2	169	174
176	sp|Crk2|POLE2	sp|Crk2|POLE2	169	174
97	sp|Crk3|POLE3	sp|Crk4|POLE4	62	47
95	sp|Crk1|POLE1	sp|Crk1|POLE1	174	132
89	sp|Crk3|POLE3	sp|Crk4|POLE4	62	47
73	sp|Crk1|POLE1	sp|Crk1|POLE1	1124	1067
72	sp|Crk1|POLE1	sp|Crk1|POLE1	174	132
58	sp|Crk1|POLE1	sp|Crk1|POLE1	1124	1067
105	sp|Crk1|POLE1	sp|Crk1|POLE1	1124	1067
172	sp|Crk2|POLE2	sp|Crk2|POLE2	518	531
62	sp|Crk2|POLE2	sp|Crk2|POLE2	518	526
151	sp|Crk2|POLE2	sp|Crk2|POLE2	518	531
82	sp|Crk2|POLE2	sp|Crk2|POLE2	518	530
107	sp|Crk1|POLE1	sp|Crk1|POLE1	1164	1191
92	sp|Crk1|POLE1	sp|Crk1|POLE1	1164	1191
83	sp|Crk1|POLE1	sp|Crk1|POLE1	1191	1239
177	sp|Crk2|POLE2	sp|Crk2|POLE2	518	530
135	sp|Crk1|POLE1	sp|Crk1|POLE1	1191	1237
154	sp|Crk1|POLE1	sp|Crk1|POLE1	1164	1191
70	sp|Crk1|POLE1	sp|Crk1|POLE1	1193	1178
98	sp|Crk1|POLE1	sp|Crk1|POLE1	174	136
58	sp|Crk1|POLE1	sp|Crk1|POLE1	174	136
150	sp|Crk1|POLE1	sp|Crk1|POLE1	1124	1092
145	sp|Crk1|POLE1	sp|Crk1|POLE1	174	136
121	sp|Crk1|POLE1	sp|Crk1|POLE1	1124	1092
60	sp|Crk1|POLE1	sp|Crk1|POLE1	174	136
104	sp|Crk1|POLE1	sp|Crk1|POLE1	174	136
123	sp|Crk1|POLE1	sp|Crk1|POLE1	174	136
140	sp|Crk1|POLE1	sp|Crk1|POLE1	1124	1092
109	sp|Crk1|POLE1	sp|Crk1|POLE1	174	136
62	sp|Crk1|POLE1	sp|Crk1|POLE1	1124	1067
89	sp|Crk1|POLE1	sp|Crk1|POLE1	1124	1067
89	sp|Crk1|POLE1	sp|Crk1|POLE1	1124	1067
110	sp|Crk1|POLE1	sp|Crk1|POLE1	174	136
105	sp|Crk1|POLE1	sp|Crk1|POLE1	174	136
67	sp|Crk1|POLE1	sp|Crk1|POLE1	1559	624
83	sp|Crk1|POLE1	sp|Crk1|POLE1	174	136
112	sp|Crk1|POLE1	sp|Crk1|POLE1	174	177
56	sp|Crk1|POLE1	sp|Crk1|POLE1	174	136
51	sp|Crk1|POLE1	sp|Crk1|POLE1	174	136
124	sp|Crk1|POLE1	sp|Crk1|POLE1	174	177
102	sp|Crk1|POLE1	sp|Crk1|POLE1	174	177
68	sp|Crk1|POLE1	sp|Crk1|POLE1	1060	1124
137	sp|Crk1|POLE1	sp|Crk1|POLE1	174	177
74	sp|Crk1|POLE1	sp|Crk1|POLE1	174	177
58	sp|Crk1|POLE1	sp|Crk1|POLE1	174	177
107	sp|Crk1|POLE1	sp|Crk1|POLE1	174	177
78	sp|Crk1|POLE1	sp|Crk1|POLE1	174	177
54	sp|Crk1|POLE1	sp|Crk1|POLE1	174	136
102	sp|Crk1|POLE1	sp|Crk1|POLE1	174	136
161	sp|Crk1|POLE1	sp|Crk1|POLE1	1124	1092
62	sp|Crk1|POLE1	sp|Crk1|POLE1	174	136
123	sp|Crk1|POLE1	sp|Crk1|POLE1	174	136
154	sp|Crk2|POLE2	sp|Crk2|POLE2	52	62
121	sp|Crk1|POLE1	sp|Crk1|POLE1	1124	1092
131	sp|Crk1|POLE1	sp|Crk1|POLE1	174	177
110	sp|Crk2|POLE2	sp|Crk2|POLE2	52	62
124	sp|Crk1|POLE1	sp|Crk1|POLE1	1124	1092
117	sp|Crk1|POLE1	sp|Crk1|POLE1	174	136
101	sp|Crk1|POLE1	sp|Crk1|POLE1	174	136
163	sp|Crk1|POLE1	sp|Crk1|POLE1	1191	1179
52	sp|Crk1|POLE1	sp|Crk1|POLE1	174	177
66	sp|Crk1|POLE1	sp|Crk1|POLE1	1124	1092
74	sp|Crk1|POLE1	sp|Crk1|POLE1	174	136
168	sp|Crk2|POLE2	sp|Crk2|POLE2	52	62
50	sp|Crk1|POLE1	sp|Crk1|POLE1	174	136
145	sp|Crk1|POLE1	sp|Crk1|POLE1	1191	1179
122	sp|Crk1|POLE1	sp|Crk1|POLE1	174	177
118	sp|Crk1|POLE1	sp|Crk1|POLE1	1191	1179
52	sp|Crk1|POLE1	sp|Crk1|POLE1	174	177
127	sp|Crk2|POLE2	sp|Crk2|POLE2	52	62
58	sp|Crk1|POLE1	sp|Crk1|POLE1	1124	1092
85	sp|Crk1|POLE1	sp|Crk1|POLE1	1191	1179
107	sp|Crk1|POLE1	sp|Crk1|POLE1	174	136
109	sp|Crk1|POLE1	sp|Crk1|POLE1	174	136
123	sp|Crk1|POLE1	sp|Crk1|POLE1	174	136
82	sp|Crk3|POLE3	sp|Crk3|POLE3	92	100
132	sp|Crk3|POLE3	sp|Crk3|POLE3	92	100
53	sp|Crk1|POLE1	sp|Crk1|POLE1	1059	1124
87	sp|Crk1|POLE1	sp|Crk1|POLE1	1060	1124
127	sp|Crk1|POLE1	sp|Crk1|POLE1	174	177
92	sp|Crk1|POLE1	sp|Crk1|POLE1	42	52
145	sp|Crk1|POLE1	sp|Crk1|POLE1	174	177
63	sp|Crk1|POLE1	sp|Crk1|POLE1	42	52
100	sp|Crk1|POLE1	sp|Crk1|POLE1	174	136
152	sp|Crk1|POLE1	sp|Crk1|POLE1	42	52
125	sp|Crk1|POLE1	sp|Crk1|POLE1	174	177
51	sp|Crk1|POLE1	sp|Crk1|POLE1	174	177
93	sp|Crk1|POLE1	sp|Crk1|POLE1	174	177
188	sp|Crk1|POLE1	sp|Crk1|POLE1	42	52
63	sp|Crk1|POLE1	sp|Crk1|POLE1	174	136
51	sp|Crk1|POLE1	sp|Crk1|POLE1	42	52
156	sp|Crk1|POLE1	sp|Crk1|POLE1	42	52
168	sp|Crk1|POLE1	sp|Crk1|POLE1	42	52
85	sp|Crk1|POLE1	sp|Crk1|POLE1	1191	1188
101	sp|Crk1|POLE1	sp|Crk1|POLE1	1191	1179
61	sp|Crk1|POLE1	sp|Crk1|POLE1	1191	1188
60	sp|Crk1|POLE1	sp|Crk1|POLE1	174	177
97	sp|Crk1|POLE1	sp|Crk1|POLE1	1191	1179
113	sp|Crk1|POLE1	sp|Crk1|POLE1	1191	1188
53	sp|Crk1|POLE1	sp|Crk1|POLE1	174	177
76	sp|Crk1|POLE1	sp|Crk1|POLE1	1191	1188
125	sp|Crk1|POLE1	sp|Crk1|POLE1	1191	1179
132	sp|Crk1|POLE1	sp|Crk4|POLE4	1561	47
96	sp|Crk1|POLE1	sp|Crk1|POLE1	1191	1179
76	sp|Crk1|POLE1	sp|Crk1|POLE1	1191	1179
120	sp|Crk1|POLE1	sp|Crk4|POLE4	1561	47
83	sp|Crk1|POLE1	sp|Crk4|POLE4	1561	47
90	sp|Crk1|POLE1	sp|Crk1|POLE1	1191	1188
122	sp|Crk1|POLE1	sp|Crk1|POLE1	174	177
96	sp|Crk1|POLE1	sp|Crk1|POLE1	1191	1188
106	sp|Crk1|POLE1	sp|Crk1|POLE1	1191	1188
65	sp|Crk3|POLE3	sp|Crk3|POLE3	92	100
79	sp|Crk1|POLE1	sp|Crk1|POLE1	1191	1188
76	sp|Crk3|POLE3	sp|Crk3|POLE3	92	100
61	sp|Crk3|POLE3	sp|Crk3|POLE3	92	100
65	sp|Crk3|POLE3	sp|Crk3|POLE3	86	100
67	sp|Crk3|POLE3	sp|Crk3|POLE3	86	106
175	sp|Crk1|POLE1	sp|Crk1|POLE1	42	52
155	sp|Crk1|POLE1	sp|Crk1|POLE1	42	52
124	sp|Crk3|POLE3	sp|Crk3|POLE3	92	106
165	sp|Crk1|POLE1	sp|Crk1|POLE1	42	52
150	sp|Crk1|POLE1	sp|Crk1|POLE1	42	52
55	sp|Crk1|POLE1	sp|Crk1|POLE1	1191	1188
167	sp|Crk1|POLE1	sp|Crk1|POLE1	42	52
50	sp|Crk1|POLE1	sp|Crk1|POLE1	42	52
96	sp|Crk1|POLE1	sp|Crk1|POLE1	42	52
139	sp|Crk1|POLE1	sp|Crk1|POLE1	42	52
53	sp|Crk1|POLE1	sp|Crk1|POLE1	42	52
74	sp|Crk1|POLE1	sp|Crk1|POLE1	85	63
163	sp|Crk1|POLE1	sp|Crk1|POLE1	85	63
118	sp|Crk1|POLE1	sp|Crk1|POLE1	85	63
148	sp|Crk1|POLE1	sp|Crk1|POLE1	85	63
57	sp|Crk1|POLE1	sp|Crk1|POLE1	85	63
96	sp|Crk1|POLE1	sp|Crk1|POLE1	85	63
156	sp|Crk1|POLE1	sp|Crk1|POLE1	42	52
114	sp|Crk1|POLE1	sp|Crk1|POLE1	42	52
72	sp|Crk1|POLE1	sp|Crk1|POLE1	85	63
69	sp|Crk1|POLE1	sp|Crk1|POLE1	42	52
85	sp|Crk1|POLE1	sp|Crk1|POLE1	42	52
76	sp|Crk3|POLE3	sp|Crk3|POLE3	92	106
148	sp|Crk1|POLE1	sp|Crk1|POLE1	85	63
79	sp|Crk2|POLE2	sp|Crk2|POLE2	199	134
95	sp|Crk2|POLE2	sp|Crk2|POLE2	199	134
103	sp|Crk2|POLE2	sp|Crk2|POLE2	199	134
93	sp|Crk2|POLE2	sp|Crk2|POLE2	199	134
106	sp|Crk2|POLE2	sp|Crk2|POLE2	199	134
117	sp|Crk1|POLE1	sp|Crk1|POLE1	174	132
72	sp|Crk2|POLE2	sp|Crk2|POLE2	199	134
128	sp|Crk2|POLE2	sp|Crk2|POLE2	199	134
120	sp|Crk1|POLE1	sp|Crk1|POLE1	85	63
118	sp|Crk3|POLE3	sp|Crk1|POLE1	92	1239
97	sp|Crk1|POLE1	sp|Crk1|POLE1	85	63
172	sp|Crk1|POLE1	sp|Crk1|POLE1	85	63
109	sp|Crk1|POLE1	sp|Crk1|POLE1	85	63
175	sp|Crk1|POLE1	sp|Crk1|POLE1	85	63
63	sp|Crk1|POLE1	sp|Crk1|POLE1	1124	1067
77	sp|Crk1|POLE1	sp|Crk1|POLE1	1124	1067
95	sp|Crk1|POLE1	sp|Crk1|POLE1	219	132
68	sp|Crk3|POLE3	sp|Crk1|POLE1	92	1092
62	sp|Crk1|POLE1	sp|Crk1|POLE1	1124	1067
92	sp|Crk1|POLE1	sp|Crk1|POLE1	219	132
67	sp|Crk2|POLE2	sp|Crk2|POLE2	55	282
90	sp|Crk1|POLE1	sp|Crk1|POLE1	219	132
98	sp|Crk1|POLE1	sp|Crk1|POLE1	219	132
150	sp|Crk1|POLE1	sp|Crk1|POLE1	1191	1183
159	sp|Crk1|POLE1	sp|Crk1|POLE1	1191	1183
75	sp|Crk2|POLE2	sp|Crk2|POLE2	55	282
54	sp|Crk2|POLE2	sp|Crk2|POLE2	55	282
96	sp|Crk1|POLE1	sp|Crk1|POLE1	1191	1183
129	sp|Crk1|POLE1	sp|Crk1|POLE1	1124	1092
87	sp|Crk1|POLE1	sp|Crk1|POLE1	1124	1092
127	sp|Crk1|POLE1	sp|Crk1|POLE1	1124	1092
61	sp|Crk1|POLE1	sp|Crk1|POLE1	1124	1092
137	sp|Crk1|POLE1	sp|Crk1|POLE1	1124	1092
127	sp|Crk1|POLE1	sp|Crk1|POLE1	1124	1092
143	sp|Crk1|POLE1	sp|Crk1|POLE1	1124	1092
62	sp|Crk1|POLE1	sp|Crk1|POLE1	1124	1092
120	sp|Crk1|POLE1	sp|Crk1|POLE1	1124	1092
88	sp|Crk1|POLE1	sp|Crk1|POLE1	1124	1092
119	sp|Crk1|POLE1	sp|Crk1|POLE1	1124	1092
123	sp|Crk1|POLE1	sp|Crk1|POLE1	1124	1092
143	sp|Crk1|POLE1	sp|Crk1|POLE1	1124	1092
69	sp|Crk1|POLE1	sp|Crk1|POLE1	174	136
98	sp|Crk3|POLE3	sp|Crk1|POLE1	92	1092
63	sp|Crk1|POLE1	sp|Crk1|POLE1	174	136
70	sp|Crk1|POLE1	sp|Crk1|POLE1	174	136
59	sp|Crk2|POLE2	sp|Crk2|POLE2	52	23
117	sp|Crk1|POLE1	sp|Crk1|POLE1	1191	1183
156	sp|Crk1|POLE1	sp|Crk1|POLE1	1191	1183
89	sp|Crk1|POLE1	sp|Crk1|POLE1	174	177
118	sp|Crk1|POLE1	sp|Crk1|POLE1	174	177
68	sp|Crk2|POLE2	sp|Crk2|POLE2	52	23
106	sp|Crk1|POLE1	sp|Crk1|POLE1	1191	1183
107	sp|Crk1|POLE1	sp|Crk1|POLE1	174	42
152	sp|Crk1|POLE1	sp|Crk1|POLE1	174	42
124	sp|Crk1|POLE1	sp|Crk1|POLE1	174	42
105	sp|Crk1|POLE1	sp|Crk1|POLE1	174	42
104	sp|Crk1|POLE1	sp|Crk1|POLE1	174	42
144	sp|Crk1|POLE1	sp|Crk1|POLE1	174	177
72	sp|Crk1|POLE1	sp|Crk1|POLE1	174	177
66	sp|Crk1|POLE1	sp|Crk1|POLE1	174	177
60	sp|Crk1|POLE1	sp|Crk1|POLE1	174	177
89	sp|Crk1|POLE1	sp|Crk1|POLE1	174	177
93	sp|Crk1|POLE1	sp|Crk1|POLE1	174	42
118	sp|Crk1|POLE1	sp|Crk1|POLE1	174	42
69	sp|Crk1|POLE1	sp|Crk1|POLE1	174	177
62	sp|Crk1|POLE1	sp|Crk1|POLE1	174	42
163	sp|Crk1|POLE1	sp|Crk1|POLE1	42	52
168	sp|Crk1|POLE1	sp|Crk1|POLE1	42	52
170	sp|Crk1|POLE1	sp|Crk1|POLE1	42	52
190	sp|Crk1|POLE1	sp|Crk1|POLE1	42	52
153	sp|Crk1|POLE1	sp|Crk1|POLE1	42	52
164	sp|Crk1|POLE1	sp|Crk1|POLE1	42	52
168	sp|Crk1|POLE1	sp|Crk1|POLE1	42	52
163	sp|Crk1|POLE1	sp|Crk1|POLE1	42	52
164	sp|Crk1|POLE1	sp|Crk1|POLE1	42	52
162	sp|Crk1|POLE1	sp|Crk1|POLE1	42	52
162	sp|Crk1|POLE1	sp|Crk1|POLE1	42	52
77	sp|Crk1|POLE1	sp|Crk1|POLE1	42	52
178	sp|Crk1|POLE1	sp|Crk1|POLE1	42	52
172	sp|Crk1|POLE1	sp|Crk1|POLE1	42	52
159	sp|Crk1|POLE1	sp|Crk1|POLE1	42	52
82	sp|Crk1|POLE1	sp|Crk1|POLE1	117	139
171	sp|Crk1|POLE1	sp|Crk1|POLE1	42	52
76	sp|Crk1|POLE1	sp|Crk1|POLE1	110	139
107	sp|Crk1|POLE1	sp|Crk1|POLE1	42	52
58	sp|Crk1|POLE1	sp|Crk1|POLE1	42	50
52	sp|Crk1|POLE1	sp|Crk1|POLE1	117	139
64	sp|Crk1|POLE1	sp|Crk1|POLE1	174	42
128	sp|Crk3|POLE3	sp|Crk3|POLE3	92	100
121	sp|Crk1|POLE1	sp|Crk1|POLE1	174	42
150	sp|Crk1|POLE1	sp|Crk1|POLE1	174	42
109	sp|Crk1|POLE1	sp|Crk1|POLE1	174	42
59	sp|Crk1|POLE1	sp|Crk1|POLE1	42	52
89	sp|Crk1|POLE1	sp|Crk1|POLE1	174	42
52	sp|Crk3|POLE3	sp|Crk3|POLE3	86	106
62	sp|Crk1|POLE1	sp|Crk1|POLE1	117	139
86	sp|Crk1|POLE1	sp|Crk1|POLE1	117	139
65	sp|Crk1|POLE1	sp|Crk1|POLE1	85	63
79	sp|Crk1|POLE1	sp|Crk1|POLE1	85	63
76	sp|Crk1|POLE1	sp|Crk1|POLE1	85	63
65	sp|Crk1|POLE1	sp|Crk1|POLE1	85	63
137	sp|Crk1|POLE1	sp|Crk1|POLE1	85	63
116	sp|Crk1|POLE1	sp|Crk1|POLE1	85	63
100	sp|Crk1|POLE1	sp|Crk1|POLE1	85	63
129	sp|Crk1|POLE1	sp|Crk1|POLE1	85	63
102	sp|Crk1|POLE1	sp|Crk1|POLE1	85	63
162	sp|Crk1|POLE1	sp|Crk1|POLE1	1164	1183
107	sp|Crk1|POLE1	sp|Crk1|POLE1	1164	1183
75	sp|Crk1|POLE1	sp|Crk1|POLE1	85	63
142	sp|Crk1|POLE1	sp|Crk1|POLE1	85	63
146	sp|Crk1|POLE1	sp|Crk1|POLE1	1164	1183
70	sp|Crk1|POLE1	sp|Crk1|POLE1	85	63
53	sp|Crk1|POLE1	sp|Crk1|POLE1	85	63
147	sp|Crk1|POLE1	sp|Crk1|POLE1	85	63
69	sp|Crk1|POLE1	sp|Crk1|POLE1	85	63
161	sp|Crk1|POLE1	sp|Crk1|POLE1	85	63
146	sp|Crk1|POLE1	sp|Crk1|POLE1	85	63
120	sp|Crk1|POLE1	sp|Crk1|POLE1	85	63
97	sp|Crk1|POLE1	sp|Crk1|POLE1	85	63
145	sp|Crk1|POLE1	sp|Crk1|POLE1	85	63
186	sp|Crk1|POLE1	sp|Crk1|POLE1	219	131
92	sp|Crk1|POLE1	sp|Crk1|POLE1	193	184
149	sp|Crk1|POLE1	sp|Crk1|POLE1	1152	1059
150	sp|Crk1|POLE1	sp|Crk1|POLE1	85	63
68	sp|Crk1|POLE1	sp|Crk1|POLE1	193	184
81	sp|Crk1|POLE1	sp|Crk1|POLE1	193	184
106	sp|Crk1|POLE1	sp|Crk1|POLE1	85	63
126	sp|Crk1|POLE1	sp|Crk1|POLE1	85	63
58	sp|Crk1|POLE1	sp|Crk1|POLE1	193	218
116	sp|Crk1|POLE1	sp|Crk1|POLE1	1164	1183
105	sp|Crk1|POLE1	sp|Crk1|POLE1	1164	1183
50	sp|Crk1|POLE1	sp|Crk1|POLE1	1164	1183
122	sp|Crk1|POLE1	sp|Crk1|POLE1	1029	1099
117	sp|Crk1|POLE1	sp|Crk1|POLE1	1043	1092
77	sp|Crk1|POLE1	sp|Crk1|POLE1	1043	1092
141	sp|Crk1|POLE1	sp|Crk1|POLE1	1043	1092
76	sp|Crk1|POLE1	sp|Crk1|POLE1	1043	1092
100	sp|Crk1|POLE1	sp|Crk1|POLE1	955	1148
59	sp|Crk1|POLE1	sp|Crk1|POLE1	1043	1092
122	sp|Crk1|POLE1	sp|Crk1|POLE1	1029	1099
132	sp|Crk1|POLE1	sp|Crk1|POLE1	1043	1092
91	sp|Crk1|POLE1	sp|Crk1|POLE1	1043	1092
53	sp|Crk1|POLE1	sp|Crk1|POLE1	955	1148
145	sp|Crk1|POLE1	sp|Crk1|POLE1	1043	1092
110	sp|Crk1|POLE1	sp|Crk1|POLE1	1043	1092
137	sp|Crk1|POLE1	sp|Crk1|POLE1	1043	1092
116	sp|Crk1|POLE1	sp|Crk1|POLE1	1029	1099
55	sp|Crk1|POLE1	sp|Crk1|POLE1	1043	1092
182	sp|Crk1|POLE1	sp|Crk1|POLE1	219	131
166	sp|Crk1|POLE1	sp|Crk1|POLE1	219	131
104	sp|Crk1|POLE1	sp|Crk1|POLE1	1043	1092
82	sp|Crk1|POLE1	sp|Crk1|POLE1	1043	1092
83	sp|Crk1|POLE1	sp|Crk1|POLE1	1043	1092
103	sp|Crk1|POLE1	sp|Crk1|POLE1	1043	1092
120	sp|Crk1|POLE1	sp|Crk1|POLE1	1043	1092
113	sp|Crk1|POLE1	sp|Crk1|POLE1	1043	1092
152	sp|Crk1|POLE1	sp|Crk1|POLE1	1152	1059
81	sp|Crk1|POLE1	sp|Crk1|POLE1	193	184
70	sp|Crk1|POLE1	sp|Crk1|POLE1	1043	1092
139	sp|Crk1|POLE1	sp|Crk1|POLE1	1191	1183
137	sp|Crk1|POLE1	sp|Crk1|POLE1	1191	1183
104	sp|Crk1|POLE1	sp|Crk1|POLE1	1191	1183
112	sp|Crk1|POLE1	sp|Crk1|POLE1	1191	1183
121	sp|Crk1|POLE1	sp|Crk1|POLE1	1191	1183
161	sp|Crk1|POLE1	sp|Crk1|POLE1	1191	1183
194	sp|Crk1|POLE1	sp|Crk1|POLE1	174	42
122	sp|Crk1|POLE1	sp|Crk1|POLE1	174	42
141	sp|Crk2|POLE2	sp|Crk2|POLE2	169	174
66	sp|Crk1|POLE1	sp|Crk1|POLE1	174	42
102	sp|Crk1|POLE1	sp|Crk1|POLE1	174	42
57	sp|Crk1|POLE1	sp|Crk1|POLE1	85	52
190	sp|Crk1|POLE1	sp|Crk1|POLE1	85	52
102	sp|Crk1|POLE1	sp|Crk1|POLE1	85	52
81	sp|Crk1|POLE1	sp|Crk1|POLE1	174	42
71	sp|Crk1|POLE1	sp|Crk3|POLE3	1559	92
80	sp|Crk2|POLE2	sp|Crk2|POLE2	52	282
104	sp|Crk1|POLE1	sp|Crk1|POLE1	1148	1051
130	sp|Crk1|POLE1	sp|Crk1|POLE1	1148	1051
125	sp|Crk2|POLE2	sp|Crk2|POLE2	169	174
134	sp|Crk1|POLE1	sp|Crk1|POLE1	1148	1051
75	sp|Crk2|POLE2	sp|Crk2|POLE2	52	282
116	sp|Crk1|POLE1	sp|Crk1|POLE1	1152	1051
79	sp|Crk1|POLE1	sp|Crk1|POLE1	1152	1051
168	sp|Crk1|POLE1	sp|Crk1|POLE1	85	52
98	sp|Crk1|POLE1	sp|Crk1|POLE1	85	52
81	sp|Crk1|POLE1	sp|Crk1|POLE1	1148	1059
88	sp|Crk1|POLE1	sp|Crk1|POLE1	1148	1059
68	sp|Crk1|POLE1	sp|Crk1|POLE1	1152	1065
75	sp|Crk1|POLE1	sp|Crk1|POLE1	1152	1065
50	sp|Crk1|POLE1	sp|Crk1|POLE1	1148	1059
76	sp|Crk2|POLE2	sp|Crk2|POLE2	52	282
120	sp|Crk1|POLE1	sp|Crk1|POLE1	1148	1051
84	sp|Crk1|POLE1	sp|Crk1|POLE1	1152	1051
137	sp|Crk1|POLE1	sp|Crk1|POLE1	1148	1051
108	sp|Crk1|POLE1	sp|Crk1|POLE1	1152	1051
122	sp|Crk1|POLE1	sp|Crk1|POLE1	1148	1051
81	sp|Crk1|POLE1	sp|Crk1|POLE1	1148	1059
131	sp|Crk1|POLE1	sp|Crk1|POLE1	219	131
67	sp|Crk1|POLE1	sp|Crk1|POLE1	219	131
81	sp|Crk1|POLE1	sp|Crk1|POLE1	1148	1059
119	sp|Crk1|POLE1	sp|Crk1|POLE1	219	131
122	sp|Crk1|POLE1	sp|Crk1|POLE1	219	131
65	sp|Crk3|POLE3	sp|Crk4|POLE4	62	47
100	sp|Crk3|POLE3	sp|Crk4|POLE4	62	47
89	sp|Crk3|POLE3	sp|Crk4|POLE4	62	47
94	sp|Crk3|POLE3	sp|Crk4|POLE4	62	47
87	sp|Crk3|POLE3	sp|Crk4|POLE4	62	47
133	sp|Crk2|POLE2	sp|Crk2|POLE2	518	530
58	sp|Crk2|POLE2	sp|Crk2|POLE2	518	530
74	sp|Crk2|POLE2	sp|Crk2|POLE2	518	530
83	sp|Crk3|POLE3	sp|Crk4|POLE4	62	47
102	sp|Crk2|POLE2	sp|Crk2|POLE2	518	530
78	sp|Crk2|POLE2	sp|Crk2|POLE2	169	174
74	sp|Crk3|POLE3	sp|Crk4|POLE4	62	47
142	sp|Crk2|POLE2	sp|Crk2|POLE2	518	531
136	sp|Crk2|POLE2	sp|Crk2|POLE2	518	531
82	sp|Crk2|POLE2	sp|Crk2|POLE2	518	531
151	sp|Crk2|POLE2	sp|Crk2|POLE2	518	531
76	sp|Crk2|POLE2	sp|Crk2|POLE2	518	530
99	sp|Crk2|POLE2	sp|Crk2|POLE2	518	531
100	sp|Crk2|POLE2	sp|Crk2|POLE2	52	282
123	sp|Crk2|POLE2	sp|Crk2|POLE2	518	530
143	sp|Crk2|POLE2	sp|Crk2|POLE2	518	530
128	sp|Crk2|POLE2	sp|Crk2|POLE2	518	531
140	sp|Crk2|POLE2	sp|Crk2|POLE2	52	62
107	sp|Crk2|POLE2	sp|Crk2|POLE2	52	62
70	sp|Crk3|POLE3	sp|Crk4|POLE4	62	47
73	sp|Crk3|POLE3	sp|Crk4|POLE4	62	47
72	sp|Crk3|POLE3	sp|Crk4|POLE4	62	47
63	sp|Crk3|POLE3	sp|Crk4|POLE4	62	47
91	sp|Crk3|POLE3	sp|Crk4|POLE4	62	47
162	sp|Crk1|POLE1	sp|Crk1|POLE1	193	219
160	sp|Crk1|POLE1	sp|Crk1|POLE1	193	219
74	sp|Crk2|POLE2	sp|Crk2|POLE2	199	134
100	sp|Crk2|POLE2	sp|Crk2|POLE2	199	134
58	sp|Crk2|POLE2	sp|Crk2|POLE2	199	134
59	sp|Crk2|POLE2	sp|Crk2|POLE2	199	134
100	sp|Crk2|POLE2	sp|Crk2|POLE2	199	134
145	sp|Crk2|POLE2	sp|Crk2|POLE2	199	134
62	sp|Crk3|POLE3	sp|Crk4|POLE4	99	47
159	sp|Crk3|POLE3	sp|Crk4|POLE4	100	47
70	sp|Crk3|POLE3	sp|Crk4|POLE4	100	47
83	sp|Crk2|POLE2	sp|Crk2|POLE2	52	23
58	sp|Crk3|POLE3	sp|Crk4|POLE4	99	47
74	sp|Crk3|POLE3	sp|Crk4|POLE4	100	47
161	sp|Crk3|POLE3	sp|Crk4|POLE4	100	47
171	sp|Crk3|POLE3	sp|Crk4|POLE4	100	47
115	sp|Crk3|POLE3	sp|Crk4|POLE4	99	47
127	sp|Crk3|POLE3	sp|Crk4|POLE4	100	47
121	sp|Crk3|POLE3	sp|Crk4|POLE4	100	47
89	sp|Crk1|POLE1	sp|Crk1|POLE1	1043	1092
119	sp|Crk1|POLE1	sp|Crk1|POLE1	1043	1092
65	sp|Crk1|POLE1	sp|Crk1|POLE1	1043	1092
145	sp|Crk1|POLE1	sp|Crk1|POLE1	1043	1092
111	sp|Crk1|POLE1	sp|Crk1|POLE1	1043	1092
73	sp|Crk1|POLE1	sp|Crk1|POLE1	1043	1092
138	sp|Crk1|POLE1	sp|Crk1|POLE1	1043	1092
62	sp|Crk1|POLE1	sp|Crk1|POLE1	1043	1092
118	sp|Crk1|POLE1	sp|Crk1|POLE1	1043	1092
69	sp|Crk1|POLE1	sp|Crk1|POLE1	1029	1099
133	sp|Crk1|POLE1	sp|Crk1|POLE1	1043	1092
121	sp|Crk1|POLE1	sp|Crk1|POLE1	1029	1099
112	sp|Crk1|POLE1	sp|Crk1|POLE1	1043	1092
71	sp|Crk1|POLE1	sp|Crk1|POLE1	1043	1092
109	sp|Crk1|POLE1	sp|Crk1|POLE1	1043	1092
138	sp|Crk1|POLE1	sp|Crk1|POLE1	1043	1092
86	sp|Crk1|POLE1	sp|Crk1|POLE1	1043	1092
135	sp|Crk1|POLE1	sp|Crk1|POLE1	1043	1092
118	sp|Crk1|POLE1	sp|Crk1|POLE1	1043	1092
57	sp|Crk1|POLE1	sp|Crk1|POLE1	1043	1092
53	sp|Crk1|POLE1	sp|Crk1|POLE1	1043	1092
111	sp|Crk1|POLE1	sp|Crk1|POLE1	1043	1092
150	sp|Crk1|POLE1	sp|Crk1|POLE1	1043	1092
74	sp|Crk1|POLE1	sp|Crk1|POLE1	1043	1092
104	sp|Crk1|POLE1	sp|Crk1|POLE1	1043	1092
116	sp|Crk1|POLE1	sp|Crk1|POLE1	1043	1092
73	sp|Crk1|POLE1	sp|Crk1|POLE1	1043	1092
88	sp|Crk1|POLE1	sp|Crk1|POLE1	1043	1092
52	sp|Crk3|POLE3	sp|Crk4|POLE4	106	47
83	sp|Crk3|POLE3	sp|Crk4|POLE4	100	47
145	sp|Crk3|POLE3	sp|Crk4|POLE4	106	47
151	sp|Crk3|POLE3	sp|Crk4|POLE4	100	47
62	sp|Crk3|POLE3	sp|Crk4|POLE4	100	47
83	sp|Crk3|POLE3	sp|Crk4|POLE4	106	47
150	sp|Crk3|POLE3	sp|Crk4|POLE4	100	47
149	sp|Crk3|POLE3	sp|Crk4|POLE4	100	47
101	sp|Crk3|POLE3	sp|Crk4|POLE4	100	47
104	sp|Crk3|POLE3	sp|Crk4|POLE4	100	47
64	sp|Crk3|POLE3	sp|Crk4|POLE4	113	47
153	sp|Crk3|POLE3	sp|Crk4|POLE4	113	47
159	sp|Crk3|POLE3	sp|Crk4|POLE4	116	47
121	sp|Crk3|POLE3	sp|Crk4|POLE4	100	47
85	sp|Crk3|POLE3	sp|Crk4|POLE4	100	47
116	sp|Crk3|POLE3	sp|Crk4|POLE4	100	47
53	sp|Crk3|POLE3	sp|Crk4|POLE4	100	47
144	sp|Crk3|POLE3	sp|Crk4|POLE4	100	47
91	sp|Crk3|POLE3	sp|Crk4|POLE4	100	47
123	sp|Crk3|POLE3	sp|Crk4|POLE4	100	47
125	sp|Crk3|POLE3	sp|Crk4|POLE4	100	47
50	sp|Crk3|POLE3	sp|Crk4|POLE4	106	47
51	sp|Crk1|POLE1	sp|Crk1|POLE1	136	2082
158	sp|Crk3|POLE3	sp|Crk4|POLE4	106	47
120	sp|Crk3|POLE3	sp|Crk4|POLE4	106	47
155	sp|Crk3|POLE3	sp|Crk4|POLE4	106	47
130	sp|Crk3|POLE3	sp|Crk4|POLE4	106	47
188	sp|Crk3|POLE3	sp|Crk4|POLE4	106	47
111	sp|Crk3|POLE3	sp|Crk4|POLE4	106	47
50	sp|Crk1|POLE1	sp|Crk1|POLE1	1179	959
82	sp|Crk1|POLE1	sp|Crk1|POLE1	894	782
77	sp|Crk1|POLE1	sp|Crk1|POLE1	894	782
65	sp|Crk1|POLE1	sp|Crk1|POLE1	894	782
54	sp|Crk1|POLE1	sp|Crk1|POLE1	893	782
136	sp|Crk3|POLE3	sp|Crk4|POLE4	113	47
140	sp|Crk3|POLE3	sp|Crk4|POLE4	113	47
125	sp|Crk3|POLE3	sp|Crk4|POLE4	113	47
178	sp|Crk3|POLE3	sp|Crk4|POLE4	113	47
153	sp|Crk3|POLE3	sp|Crk4|POLE4	113	47
