# Supplementary material for: The genetic and biochemical basis of human leading strand synthesis
Source: Nat Commun. 2025 Dec 4;17:412. doi: 10.1038/s41467-025-67107-7 (PMC12796321; doi:10.1038/s41467-025-67107-7)
Supplement: Supplementary file 7 — Source Data [file 41467_2025_67107_MOESM7_ESM.zip]

Archive with 2 entries (2 files):
- Agnarelli et al., Source data.xlsx
- __MACOSX/._Agnarelli et al., Source data.xlsx
